# Supplementary material for: An artificial protein modulator reprogramming neuronal protein functions
Source: Nat Commun. 2024 Mar 6;15:2039. doi: 10.1038/s41467-024-46308-6 (PMC10917760; doi:10.1038/s41467-024-46308-6)
Supplement: Supplementary file 4 — Source Data [file 41467_2024_46308_MOESM4_ESM.xlsx]

## Sheet: Figure 2c
An artificial protein modulator reprogramming neuronal protein functions
Peihua Lin1,2,9, Bo Zhang1,3,9, Hongli Yang2, Shengfei Yang2, Pengpeng Xue2, Ying Chen2, Shiyi Yu2, Jichao Zhang4, Yixiao Zhang5, Liwei Chen1,5,6, Chunhai Fan1, Fangyuan Li2,7,8*, Daishun Ling1,3*
Raw data in graphs and charts
Figure 2c: High-resolution XPS spectra of Mn 2p peaks of APROMs and CeNPs.
APROM1					APROM2					APROM3
B.E.(eV)	Raw Intensity	Peak Sum	Peak 1	Peak 2	B.E.(eV)	Raw Intensity	Peak Sum	Peak 1	Peak 2	B.E.(eV)	Raw Intensity	Peak Sum	Peak 1	Peak 2
659	3533	3570.75	3535.59	3568.16	659.6	3869	3896.89	3876.36	3889.54	660.9	3147	3156.2	3149.54	3153.66
658.8	3557	3571.27	3535.06	3568.62	659.4	3914	3895.7	3873.68	3888.17	660.7	3105	3153.76	3146.77	3151.17
658.6	3588	3571.81	3534.53	3569.1	659.2	3881	3894.66	3871.01	3886.95	660.5	3163	3151.34	3144.01	3148.7
658.4	3581	3572.38	3534.01	3569.6	659	3905	3893.79	3868.34	3885.91	660.3	3142	3148.96	3141.25	3146.26
658.2	3610	3572.96	3533.49	3570.11	658.8	3910	3893.12	3865.68	3885.04	660.1	3181	3146.6	3138.49	3143.85
658	3618	3573.56	3532.97	3570.65	658.6	3865	3892.65	3863.03	3884.38	659.9	3115	3144.28	3135.73	3141.47
657.8	3560	3574.18	3532.45	3571.19	658.4	3879	3892.4	3860.39	3883.93	659.7	3191	3142	3132.97	3139.12
657.6	3581	3574.81	3531.93	3571.75	658.2	3889	3892.38	3857.75	3883.7	659.5	3097	3139.76	3130.22	3136.82
657.4	3532	3575.45	3531.42	3572.32	658	3911	3892.63	3855.12	3883.73	659.3	3152	3137.57	3127.47	3134.57
657.2	3551	3576.11	3530.91	3572.89	657.8	3878	3893.14	3852.5	3884.01	659.1	3093	3135.44	3124.72	3132.37
657	3595	3576.77	3530.41	3573.47	657.6	3864	3893.93	3849.89	3884.57	658.9	3152	3133.37	3121.97	3130.22
656.8	3561	3577.44	3529.9	3574.05	657.4	3801	3895.01	3847.28	3885.4	658.7	3085	3131.37	3119.22	3128.15
656.6	3611	3578.11	3529.41	3574.63	657.2	3963	3896.39	3844.69	3886.53	658.5	3088	3129.45	3116.48	3126.16
656.4	3491	3578.77	3528.91	3575.2	657	3852	3898.07	3842.1	3887.95	658.3	3134	3127.63	3113.74	3124.26
656.2	3550	3579.43	3528.42	3575.76	656.8	3897	3900.04	3839.53	3889.65	658.1	3126	3125.92	3111.01	3122.47
656	3613	3580.08	3527.93	3576.31	656.6	3917	3902.3	3836.97	3891.62	657.9	3143	3124.34	3108.27	3120.81
655.8	3570	3580.71	3527.45	3576.84	656.4	3906	3904.82	3834.41	3893.85	657.7	3081	3122.92	3105.54	3119.29
655.6	3588	3581.33	3526.97	3577.34	656.2	3911	3907.57	3831.88	3896.28	657.5	3144	3121.66	3102.81	3117.95
655.4	3541	3581.92	3526.49	3577.82	656	3884	3910.48	3829.35	3898.88	657.3	3150	3120.62	3100.09	3116.81
655.2	3670	3582.48	3526.02	3578.26	655.8	3941	3913.49	3826.84	3901.55	657.1	3060	3119.81	3097.37	3115.91
655	3591	3583	3525.56	3578.66	655.6	3970	3916.49	3824.34	3904.2	656.9	3138	3119.27	3094.65	3115.27
654.8	3606	3583.48	3525.1	3579.01	655.4	3928	3919.36	3821.86	3906.7	656.7	3187	3119.05	3091.94	3114.95
654.6	3644	3583.92	3524.65	3579.31	655.2	3952	3921.95	3819.39	3908.92	656.5	3142	3119.18	3089.23	3114.97
654.4	3552	3584.31	3524.2	3579.55	655	3918	3924.1	3816.95	3910.67	656.3	3088	3119.72	3086.52	3115.39
654.2	3548	3584.64	3523.76	3579.73	654.8	3947	3925.63	3814.51	3911.77	656.1	3202	3120.7	3083.82	3116.26
654	3607	3584.9	3523.33	3579.84	654.6	3961	3926.35	3812.1	3912.06	655.9	3162	3122.17	3081.13	3117.61
653.8	3637	3585.1	3522.9	3579.88	654.4	3906	3926.12	3809.71	3911.38	655.7	3118	3124.18	3078.44	3119.49
653.6	3571	3585.23	3522.49	3579.84	654.2	3923	3924.83	3807.34	3909.61	655.5	3118	3126.76	3075.75	3121.94
653.4	3574	3585.29	3522.08	3579.71	654	3852	3922.42	3805	3906.69	655.3	3118	3129.95	3073.07	3124.99
653.2	3591	3585.27	3521.68	3579.5	653.8	3943	3918.89	3802.68	3902.63	655.1	3107	3133.76	3070.4	3128.65
653	3582	3585.16	3521.29	3579.2	653.6	3886	3914.3	3800.39	3897.49	654.9	3120	3138.17	3067.73	3132.92
652.8	3588	3584.98	3520.91	3578.8	653.4	3856	3908.8	3798.12	3891.41	654.7	3140	3143.17	3065.07	3137.75
652.6	3687	3584.71	3520.54	3578.32	653.2	3924	3902.52	3795.89	3884.52	654.5	3169	3148.66	3062.42	3143.08
652.4	3549	3584.36	3520.18	3577.73	653	3894	3895.66	3793.68	3877.01	654.3	3107	3154.51	3059.77	3148.76
652.2	3547	3583.93	3519.84	3577.06	652.8	3900	3888.39	3791.51	3869.06	654.1	3177	3160.49	3057.14	3154.56
652	3585	3583.42	3519.51	3576.28	652.6	3887	3880.88	3789.39	3860.83	653.9	3171	3166.3	3054.51	3160.18
651.8	3555	3582.83	3519.19	3575.42	652.4	3879	3873.28	3787.3	3852.48	653.7	3192	3171.51	3051.89	3165.19
651.6	3534	3582.16	3518.89	3574.47	652.2	3889	3865.72	3785.25	3844.12	653.5	3184	3175.65	3049.28	3169.13
651.4	3592	3581.43	3518.61	3573.43	652	3846	3858.3	3783.25	3835.84	653.3	3188	3178.21	3046.68	3171.47
651.2	3592	3580.63	3518.35	3572.3	651.8	3853	3851.09	3781.31	3827.74	653.1	3179	3178.73	3044.09	3171.76
651	3545	3579.77	3518.1	3571.1	651.6	3879	3844.16	3779.42	3819.84	652.9	3157	3176.91	3041.51	3169.7
650.8	3548	3578.86	3517.88	3569.82	651.4	3860	3837.54	3777.59	3812.21	652.7	3147	3172.68	3038.94	3165.23
650.6	3577	3577.9	3517.68	3568.47	651.2	3812	3831.26	3775.83	3804.84	652.5	3148	3166.21	3036.39	3158.49
650.4	3574	3576.9	3517.51	3567.06	651	3804	3825.35	3774.14	3797.77	652.3	3172	3157.86	3033.85	3149.86
650.2	3679	3575.88	3517.36	3565.59	650.8	3814	3819.81	3772.54	3790.98	652.1	3141	3148.12	3031.33	3139.82
650	3522	3574.83	3517.25	3564.06	650.6	3806	3814.64	3771.03	3784.48	651.9	3157	3137.5	3028.82	3128.89
649.8	3604	3573.77	3517.17	3562.49	650.4	3807	3809.86	3769.61	3778.27	651.7	3153	3126.47	3026.33	3117.53
649.6	3550	3572.7	3517.13	3560.88	650.2	3832	3805.47	3768.32	3772.32	651.5	3102	3115.4	3023.86	3106.11
649.4	3591	3571.65	3517.13	3559.23	650	3793	3801.45	3767.14	3766.63	651.3	3154	3104.56	3021.42	3094.91
649.2	3497	3570.61	3517.18	3557.55	649.8	3810	3797.82	3766.11	3761.18	651.1	3063	3094.16	3018.99	3084.11
649	3590	3569.6	3517.29	3555.85	649.6	3754	3794.57	3765.23	3755.97	650.9	3118	3084.31	3016.59	3073.84
648.8	3557	3568.63	3517.45	3554.12	649.4	3871	3791.7	3764.52	3750.97	650.7	3065	3075.07	3014.21	3064.17
648.6	3517	3567.71	3517.68	3552.38	649.2	3757	3789.23	3764.01	3746.16	650.5	3062	3066.47	3011.86	3055.1
648.4	3538	3566.86	3517.99	3550.63	649	3771	3787.15	3763.71	3741.53	650.3	3046	3058.51	3009.54	3046.65
648.2	3594	3566.09	3518.39	3548.88	648.8	3746	3785.48	3763.65	3737.07	650.1	3067	3051.18	3007.25	3038.78
648	3600	3565.42	3518.89	3547.12	648.6	3822	3784.23	3763.86	3732.76	649.9	3060	3044.43	3005	3031.46
647.8	3551	3564.86	3519.5	3545.36	648.4	3824	3783.41	3764.37	3728.58	649.7	3039	3038.24	3002.79	3024.67
647.6	3554	3564.43	3520.23	3543.61	648.2	3810	3783.03	3765.2	3724.53	649.5	3052	3032.56	3000.62	3018.34
647.4	3585	3564.15	3521.11	3541.86	648	3765	3783.14	3766.39	3720.59	649.3	2960	3027.35	2998.5	3012.43
647.2	3548	3564.04	3522.15	3540.12	647.8	3807	3783.73	3767.98	3716.75	649.1	3020	3022.57	2996.43	3006.91
647	3605	3564.12	3523.37	3538.4	647.6	3794	3784.85	3770	3712.99	648.9	3011	3018.19	2994.42	3001.72
646.8	3590	3564.42	3524.79	3536.68	647.4	3768	3786.51	3772.5	3709.32	648.7	2965	3014.16	2992.47	2996.83
646.6	3559	3564.96	3526.43	3534.99	647.2	3775	3788.76	3775.5	3705.72	648.5	2992	3010.46	2990.58	2992.19
646.4	3540	3565.76	3528.32	3533.31	647	3817	3791.62	3779.05	3702.18	648.3	3027	3007.06	2988.78	2987.77
646.2	3586	3566.85	3530.49	3531.65	646.8	3781	3795.12	3783.19	3698.69	648.1	2994	3003.93	2987.06	2983.55
646	3576	3568.26	3532.95	3530.01	646.6	3818	3799.3	3787.96	3695.26	647.9	2966	3001.06	2985.44	2979.49
645.8	3655	3570.02	3535.74	3528.39	646.4	3852	3804.18	3793.38	3691.87	647.7	2991	2998.45	2983.93	2975.56
645.6	3564	3572.15	3538.87	3526.79	646.2	3754	3809.8	3799.5	3688.52	647.5	2958	2996.07	2982.54	2971.76
645.4	3566	3574.67	3542.38	3525.22	646	3794	3816.17	3806.34	3685.2	647.3	2953	2993.95	2981.29	2968.06
645.2	3642	3577.6	3546.28	3523.66	645.8	3836	3823.32	3813.92	3681.92	647.1	2981	2992.07	2980.21	2964.45
645	3566	3580.97	3550.59	3522.13	645.6	3845	3831.24	3822.24	3678.67	646.9	2973	2990.46	2979.32	2960.91
644.8	3616	3584.79	3555.32	3520.63	645.4	3838	3839.92	3831.31	3675.45	646.7	2978	2989.14	2978.66	2957.44
644.6	3599	3589.06	3560.48	3519.14	645.2	3867	3849.36	3841.1	3672.24	646.5	3020	2988.14	2978.25	2954.03
644.4	3612	3593.77	3566.06	3517.69	645	3841	3859.49	3851.56	3669.06	646.3	3007	2987.5	2978.15	2950.67
644.2	3628	3598.91	3572.05	3516.25	644.8	3826	3870.25	3862.63	3665.9	646.1	2985	2987.26	2978.41	2947.35
644	3558	3604.43	3578.39	3514.84	644.6	3888	3881.51	3874.19	3662.76	645.9	3008	2987.49	2979.1	2944.07
643.8	3602	3610.28	3585.04	3513.45	644.4	3885	3893.13	3886.09	3659.64	645.7	3022	2988.25	2980.29	2940.83
643.6	3564	3616.36	3591.9	3512.09	644.2	3896	3904.9	3898.12	3656.53	645.5	3039	2989.64	2982.07	2937.62
643.4	3605	3622.54	3598.82	3510.75	644	3939	3916.56	3910.02	3653.43	645.3	2983	2991.74	2984.54	2934.43
643.2	3619	3628.64	3605.66	3509.43	643.8	3976	3927.77	3921.47	3650.35	645.1	2973	2994.66	2987.8	2931.28
643	3634	3634.46	3612.18	3508.14	643.6	3956	3938.17	3932.09	3647.28	644.9	3035	2998.52	2991.97	2928.14
642.8	3667	3639.73	3618.13	3506.87	643.4	3863	3947.32	3941.45	3644.22	644.7	3072	3003.43	2997.18	2925.03
642.6	3636	3644.17	3623.23	3505.62	643.2	3951	3954.79	3949.12	3641.17	644.5	3046	3009.53	3003.56	2921.93
642.4	3635	3647.5	3627.2	3504.39	643	4014	3960.14	3954.66	3638.14	644.3	2966	3016.95	3011.24	2918.86
642.2	3634	3649.46	3629.78	3503.18	642.8	3946	3963	3957.7	3635.11	644.1	3024	3025.79	3020.32	2915.8
642	3659	3649.86	3630.78	3501.99	642.6	3957	3963.08	3957.96	3632.09	643.9	3038	3036.18	3030.94	2912.75
641.8	3632	3648.6	3630.1	3500.83	642.4	4003	3960.22	3955.27	3629.07	643.7	3046	3048.18	3043.16	2909.72
641.6	3677	3645.69	3627.74	3499.68	642.2	3900	3954.43	3949.62	3626.07	643.5	3123	3061.84	3057.02	2906.7
641.4	3598	3641.22	3623.81	3498.55	642	3974	3945.82	3941.17	3623.07	643.3	3117	3077.13	3072.49	2903.69
641.2	3669	3635.42	3618.53	3497.45	641.8	3925	3934.69	3930.18	3620.08	643.1	3003	3093.91	3089.46	2900.7
641	3603	3628.53	3612.14	3496.36	641.6	3915	3921.39	3917.02	3617.1	642.9	3158	3111.91	3107.63	2897.71
640.8	3602	3620.84	3604.93	3495.28	641.4	3910	3906.37	3902.13	3614.12	642.7	3065	3130.66	3126.53	2894.73
640.6	3674	3612.63	3597.19	3494.23	641.2	3894	3890.04	3885.93	3611.15	642.5	3094	3149.42	3145.44	2891.76
640.4	3640	3604.15	3589.16	3493.19	641	3899	3872.85	3868.85	3608.18	642.3	3181	3167.18	3163.35	2888.8
640.2	3610	3595.61	3581.05	3492.17	640.8	3821	3855.17	3851.28	3605.22	642.1	3216	3182.66	3178.97	2885.85
640	3610	3587.18	3573.04	3491.16	640.6	3868	3837.33	3833.55	3602.26	641.9	3209	3194.42	3190.85	2882.91
639.8	3627	3578.98	3565.24	3490.17	640.4	3790	3819.61	3815.94	3599.31	641.7	3203	3201.09	3197.64	2879.97
639.6	3539	3571.11	3557.75	3489.2	640.2	3809	3802.21	3798.64	3596.36	641.5	3241	3201.66	3198.33	2877.03
639.4	3560	3563.62	3550.63	3488.23	640	3833	3785.29	3781.82	3593.42	641.3	3134	3195.74	3192.52	2874.11
639.2	3582	3556.54	3543.92	3487.28	639.8	3765	3768.97	3765.59	3590.48	641.1	3180	3183.66	3180.55	2871.18
639	3506	3549.91	3537.63	3486.35	639.6	3715	3753.32	3750.03	3587.54	640.9	3173	3166.39	3163.38	2868.27
638.8	3536	3543.71	3531.76	3485.43	639.4	3731	3738.4	3735.2	3584.61	640.7	3166	3145.3	3142.37	2865.35
638.6	3529	3537.95	3526.32	3484.52	639.2	3714	3724.22	3721.1	3581.68	640.5	3109	3121.79	3118.96	2862.45
638.4	3497	3532.6	3521.29	3483.62	639	3654	3710.79	3707.75	3578.75	640.3	3137	3097.2	3094.45	2859.54
638.2	3546	3527.66	3516.64	3482.74	638.8	3716	3698.1	3695.14	3575.83	640.1	3102	3072.54	3069.88	2856.64
638	3481	3523.1	3512.37	3481.86	638.6	3733	3686.14	3683.24	3572.91	639.9	3029	3048.58	3046	2853.74
637.8	3491	3518.9	3508.44	3481	638.4	3750	3674.87	3672.05	3569.99	639.7	3003	3025.8	3023.3	2850.85
637.6	3468	3515.03	3504.83	3480.14	638.2	3612	3664.28	3661.52	3567.07	639.5	2980	3004.5	3002.06	2847.96
637.4	3487	3511.46	3501.52	3479.3	638	3643	3654.31	3651.62	3564.16	639.3	3009	2984.8	2982.43	2845.07
637.2	3506	3508.17	3498.48	3478.46	637.8	3700	3644.94	3642.32	3561.25	639.1	2999	2966.75	2964.45	2842.19
637	3505	3505.14	3495.68	3477.64	637.6	3613	3636.12	3633.56	3558.34	638.9	2929	2950.31	2948.07	2839.31
636.8	3516	3502.34	3493.1	3476.82	637.4	3669	3627.83	3625.32	3555.43	638.7	2964	2935.41	2933.24	2836.43
636.6	3467	3499.74	3490.73	3476.01	637.2	3551	3620	3617.56	3552.53	638.5	2902	2921.94	2919.82	2833.55
					637	3592	3612.62	3610.23	3549.63	638.3	2863	2909.77	2907.71	2830.68
					636.8	3564	3605.64	3603.3	3546.72	638.1	2939	2898.78	2896.78	2827.81
					636.6	3643	3599.02	3596.74	3543.83	637.9	2882	2888.84	2886.89	2824.94
					636.4	3628	3592.74	3590.51	3540.93	637.7	2834	2879.83	2877.93	2822.07
					636.2	3593	3586.76	3584.57	3538.03	637.5	2854	2871.62	2869.76	2819.2
					636	3533	3581.05	3578.91	3535.14	637.3	2815	2864.11	2862.3	2816.34
										637.1	2808	2857.19	2855.43	2813.48
										636.9	2854	2850.79	2849.07	2810.62
										636.7	2805	2844.82	2843.14	2807.76
										636.5	2844	2839.22	2837.58	2804.9
										636.3	2870	2833.93	2832.32	2802.05
										636.1	2838	2828.9	2827.34	2799.19
										635.9	2787	2824.1	2822.58	2796.34
										635.7	2834	2819.5	2818.01	2793.49
										635.5	2817	2815.07	2813.61	2790.64
										635.3	2854	2810.78	2809.35	2787.78
										635.1	2811	2806.61	2805.22	2784.93
										634.9	2746	2802.56	2801.2	2782.09
										634.7	2844	2798.61	2797.27	2779.24
										634.5	2831	2794.74	2793.44	2776.39
										634.3	2835	2790.96	2789.68	2773.55
										634.1	2804	2787.24	2785.99	2770.71
										633.9	2813	2783.59	2782.36	2767.86
										633.7	2839	2779.99	2778.79	2765.02
										633.5	2761	2776.45	2775.28	2762.18

## Sheet: Figure 2d
Figure 2d: High-resolution XPS spectra of Ce 3d peaks of APROMs and CeNPs.
CeNPs													APROM1													APROM2													APROM3
B.E.(eV)	Raw Intensity	Peak Sum	Peak 1	Peak 2	Peak 3	Peak 4	Peak 5	Peak 6	Peak 7	Peak 8	Peak 9	Peak 10	B.E.(eV)	Raw Intensity	Peak Sum	Peak 1	Peak 2	Peak 3	Peak 4	Peak 5	Peak 6	Peak 7	Peak 8	Peak 9	Peak 10	B.E.(eV)	Raw Intensity	Peak Sum	Peak 1	Peak 2	Peak 3	Peak 4	Peak 5	Peak 6	Peak 7	Peak 8	Peak 9	Peak 10	B.E.(eV)	Raw Intensity	Peak Sum	Peak 1	Peak 2	Peak 3	Peak 4	Peak 5	Peak 6	Peak 7	Peak 8
923.6	9305	9321.81	9305.34	9305.34	9306.15	9305.82	9306.18	9316.95	9305.14	9305.13	9305.5	9305.26	922.7	4384	4405.82	4384.16	4384.49	4386.84	4384.35	4385.33	4398.09	4384.1	4384.62	4384.19	4385.65	925.2	3547	3565.45	3547.21	3547.39	3549.29	3547.46	3548.05	3558.22	3547.28	3547.55	3547.6	3548.4	921.9	4821	4833.04	4821.07	4821.07	4822.53	4821.17	4821.35	4829.39	4821.02	4821.33
923.4	9285	9316.23	9298.87	9298.87	9299.7	9299.36	9299.74	9311.28	9298.67	9298.66	9299.04	9298.79	922.5	4326	4403	4380.63	4380.97	4383.35	4380.82	4381.83	4395.14	4380.56	4381.1	4380.66	4382.15	925	3524	3563.96	3545.16	3545.35	3547.28	3545.42	3546.03	3556.61	3545.24	3545.51	3545.56	3546.38	921.7	4801	4831.85	4819.44	4819.43	4820.92	4819.54	4819.73	4828.14	4819.38	4819.7
923.2	9315	9310.74	9292.41	9292.4	9293.25	9292.91	9293.3	9305.7	9292.2	9292.19	9292.58	9292.33	922.3	4376	4400.21	4377.1	4377.44	4379.86	4377.3	4378.32	4392.21	4377.03	4377.57	4377.13	4378.65	924.8	3607	3562.5	3543.12	3543.31	3545.26	3543.38	3544.01	3555.03	3543.2	3543.47	3543.52	3544.36	921.5	4826	4830.68	4817.8	4817.8	4819.31	4817.9	4818.11	4826.9	4817.75	4818.07
923	9326	9305.35	9285.94	9285.93	9286.8	9286.45	9286.86	9300.2	9285.73	9285.72	9286.12	9285.86	922.1	4391	4397.46	4373.57	4373.91	4376.37	4373.77	4374.82	4389.33	4373.5	4374.05	4373.6	4375.15	924.6	3517	3561.07	3541.07	3541.26	3543.25	3541.34	3541.99	3553.47	3541.15	3541.43	3541.49	3542.34	921.3	4762	4829.55	4816.17	4816.17	4817.7	4816.27	4816.49	4825.7	4816.11	4816.44
922.8	9255	9300.07	9279.47	9279.47	9280.35	9280	9280.43	9294.82	9279.25	9279.25	9279.66	9279.39	921.9	4305	4394.76	4370.04	4370.39	4372.88	4370.24	4371.32	4386.49	4369.97	4370.52	4370.07	4371.65	924.4	3580	3559.67	3539.03	3539.22	3541.24	3539.3	3539.97	3551.95	3539.11	3539.39	3539.45	3540.33	921.1	4739	4828.45	4814.54	4814.53	4816.1	4814.64	4814.87	4824.52	4814.48	4814.81
922.6	9356	9294.91	9273	9273	9273.9	9273.54	9274	9289.56	9272.78	9272.78	9273.2	9272.93	921.7	4328	4392.11	4366.51	4366.86	4369.39	4366.72	4367.82	4383.69	4366.44	4366.99	4366.54	4368.16	924.2	3533	3558.31	3536.99	3537.18	3539.23	3537.26	3537.95	3550.46	3537.07	3537.35	3537.41	3538.31	920.9	4803	4827.39	4812.9	4812.9	4814.49	4813.01	4813.25	4823.38	4812.85	4813.18
922.4	9334	9289.9	9266.53	9266.53	9267.45	9267.09	9267.56	9284.44	9266.31	9266.31	9266.74	9266.46	921.5	4424	4389.51	4362.97	4363.33	4365.91	4363.19	4364.33	4380.95	4362.9	4363.47	4363.01	4364.66	924	3523	3556.99	3534.94	3535.14	3537.22	3535.23	3535.93	3549.01	3535.02	3535.31	3535.38	3536.3	920.7	4852	4826.37	4811.27	4811.27	4812.88	4811.38	4811.63	4822.28	4811.21	4811.55
922.2	9213	9285.06	9260.06	9260.06	9261	9260.64	9261.13	9279.49	9259.84	9259.84	9260.28	9260	921.3	4401	4386.97	4359.44	4359.8	4362.43	4359.67	4360.83	4378.26	4359.37	4359.94	4359.48	4361.17	923.8	3544	3555.71	3532.9	3533.1	3535.21	3533.19	3533.91	3547.59	3532.98	3533.27	3533.34	3534.28	920.5	4817	4825.4	4809.64	4809.63	4811.27	4809.75	4810.01	4821.23	4809.58	4809.91
922	9250	9280.43	9253.6	9253.6	9254.55	9254.18	9254.7	9274.74	9253.37	9253.37	9253.83	9253.53	921.1	4329	4384.5	4355.91	4356.28	4358.94	4356.14	4357.34	4375.63	4355.84	4356.41	4355.95	4357.68	923.6	3494	3554.48	3530.85	3531.05	3533.2	3531.15	3531.89	3546.22	3530.93	3531.22	3531.31	3532.27	920.3	4785	4824.48	4808	4808	4809.67	4808.12	4808.39	4820.22	4807.94	4808.28
921.8	9340	9276.03	9247.13	9247.13	9248.1	9247.73	9248.27	9270.22	9246.9	9246.9	9247.37	9247.06	920.9	4273	4382.1	4352.38	4352.75	4355.46	4352.61	4353.84	4373.07	4352.31	4352.89	4352.42	4354.19	923.4	3530	3553.31	3528.81	3529.01	3531.2	3529.12	3529.88	3544.91	3528.89	3529.18	3529.27	3530.26	920.1	4799	4823.61	4806.37	4806.36	4808.06	4806.49	4806.77	4819.27	4806.31	4806.65
921.6	9220	9271.92	9240.66	9240.66	9241.65	9241.28	9241.85	9265.99	9240.43	9240.43	9240.91	9240.6	920.7	4332	4379.78	4348.85	4349.22	4351.98	4349.09	4350.35	4370.58	4348.78	4349.36	4348.89	4350.7	923.2	3480	3552.19	3526.76	3526.97	3529.19	3527.08	3527.86	3543.64	3526.85	3527.14	3527.24	3528.25	919.9	4856	4822.82	4804.73	4804.73	4806.46	4804.86	4805.16	4818.38	4804.67	4805.02
921.4	9205	9268.17	9234.19	9234.19	9235.21	9234.83	9235.42	9262.1	9233.96	9233.96	9234.46	9234.13	920.5	4284	4377.55	4345.32	4345.7	4348.5	4345.56	4346.86	4368.18	4345.24	4345.84	4345.36	4347.21	923	3536	3551.13	3524.72	3524.93	3527.18	3525.04	3525.85	3542.43	3524.8	3525.1	3525.2	3526.24	919.7	4809	4822.09	4803.1	4803.1	4804.85	4803.23	4803.54	4817.56	4803.04	4803.39
921.2	9204	9264.86	9227.73	9227.73	9228.76	9228.38	9229	9258.66	9227.49	9227.49	9228	9227.67	920.3	4246	4375.42	4341.79	4342.17	4345.02	4342.04	4343.37	4365.88	4341.71	4342.31	4341.83	4343.72	922.8	3545	3550.15	3522.67	3522.89	3525.18	3523.01	3523.84	3541.29	3522.76	3523.06	3523.17	3524.23	919.5	4822	4821.45	4801.47	4801.46	4803.25	4801.6	4801.93	4816.82	4801.41	4801.76
921	9360	9262.11	9221.26	9221.26	9222.32	9221.93	9222.58	9255.77	9221.02	9221.02	9221.55	9221.2	920.1	4286	4373.4	4338.25	4338.64	4341.55	4338.52	4339.88	4363.68	4338.18	4338.78	4338.3	4340.24	922.6	3561	3549.24	3520.63	3520.85	3523.18	3520.97	3521.83	3540.22	3520.71	3521.02	3521.14	3522.22	919.3	4809	4820.91	4799.83	4799.83	4801.65	4799.97	4800.31	4816.18	4799.77	4800.13
920.8	9188	9260.06	9214.79	9214.79	9215.87	9215.48	9216.17	9253.58	9214.55	9214.55	9215.09	9214.74	919.9	4308	4371.51	4334.72	4335.12	4338.07	4334.99	4336.4	4361.6	4334.65	4335.26	4334.77	4336.76	922.4	3572	3548.43	3518.59	3518.8	3521.18	3518.93	3519.82	3539.24	3518.67	3518.98	3519.1	3520.22	919.1	4822	4820.47	4798.2	4798.2	4800.05	4798.34	4798.7	4815.64	4798.14	4798.5
920.6	9286	9258.91	9208.32	9208.33	9209.43	9209.03	9209.75	9252.28	9208.08	9208.08	9208.64	9208.27	919.7	4279	4369.76	4331.19	4331.59	4334.6	4331.47	4332.91	4359.66	4331.12	4331.73	4331.24	4333.27	922.2	3480	3547.71	3516.54	3516.76	3519.18	3516.9	3517.81	3538.36	3516.63	3516.94	3517.07	3518.21	918.9	4816	4820.16	4796.57	4796.56	4798.45	4796.71	4797.1	4815.21	4796.5	4796.87
920.4	9224	9258.91	9201.85	9201.86	9202.98	9202.59	9203.34	9252.12	9201.61	9201.6	9202.19	9201.81	919.5	4287	4368.17	4327.66	4328.07	4331.13	4327.94	4329.43	4357.88	4327.58	4328.21	4327.72	4329.8	922	3516	3547.11	3514.5	3514.72	3517.18	3514.86	3515.8	3537.57	3514.58	3514.91	3515.04	3516.21	918.7	4805	4819.98	4794.93	4794.93	4796.85	4795.08	4795.49	4814.92	4794.87	4795.24
920.2	9374	9260.35	9195.39	9195.39	9196.54	9196.14	9196.94	9253.4	9195.14	9195.14	9195.74	9195.34	919.3	4280	4366.77	4324.13	4324.54	4327.66	4324.42	4325.95	4356.27	4324.05	4324.69	4324.19	4326.32	921.8	3502	3546.63	3512.45	3512.68	3515.18	3512.83	3513.8	3536.91	3512.54	3512.86	3513.01	3514.21	918.5	4803	4819.96	4793.3	4793.3	4795.25	4793.45	4793.88	4814.78	4793.23	4793.61
920	9354	9263.58	9188.92	9188.93	9190.1	9189.69	9190.53	9256.46	9188.67	9188.67	9189.29	9188.88	919.1	4337	4365.57	4320.6	4321.02	4324.19	4320.9	4322.48	4354.86	4320.52	4321.16	4320.66	4322.84	921.6	3563	3546.29	3510.41	3510.64	3513.18	3510.8	3511.79	3536.39	3510.5	3510.82	3510.97	3512.21	918.3	4779	4820.12	4791.66	4791.66	4793.65	4791.82	4792.27	4814.81	4791.6	4791.98
919.8	9381	9269.01	9182.45	9182.46	9183.66	9183.25	9184.13	9261.71	9182.2	9182.19	9182.84	9182.42	918.9	4301	4364.61	4317.07	4317.49	4320.72	4317.37	4319	4353.68	4316.99	4317.64	4317.13	4319.37	921.4	3581	3546.11	3508.36	3508.6	3511.18	3508.76	3509.79	3536.01	3508.45	3508.79	3508.94	3510.21	918.1	4807	4820.47	4790.03	4790.03	4792.06	4790.19	4790.67	4815.04	4789.97	4790.35
919.6	9313	9277.04	9175.99	9175.99	9177.22	9176.81	9177.74	9269.56	9175.73	9175.73	9176.39	9175.95	918.7	4278	4363.91	4313.54	4313.96	4317.25	4313.85	4315.53	4352.75	4313.46	4314.11	4313.6	4315.9	921.2	3478	3546.11	3506.32	3506.56	3509.19	3506.73	3507.79	3535.82	3506.41	3506.75	3506.91	3508.22	917.9	4853	4821.05	4788.4	4788.4	4790.46	4788.56	4789.07	4815.48	4788.33	4788.72
919.4	9382	9288.1	9169.52	9169.53	9170.78	9170.36	9171.34	9280.44	9169.26	9169.26	9169.94	9169.49	918.5	4281	4363.51	4310.01	4310.44	4313.79	4310.33	4312.06	4352.12	4309.93	4310.59	4310.07	4312.43	921	3578	3546.31	3504.28	3504.52	3507.2	3504.7	3505.8	3535.81	3504.37	3504.71	3504.88	3506.22	917.7	4829	4821.86	4786.77	4786.76	4788.87	4786.93	4787.47	4816.15	4786.7	4787.09
919.2	9307	9302.57	9163.05	9163.06	9164.35	9163.92	9164.95	9294.7	9162.79	9162.79	9163.5	9163.03	918.3	4312	4363.45	4306.48	4306.91	4310.33	4306.81	4308.59	4351.82	4306.39	4307.06	4306.55	4308.96	920.8	3547	3546.74	3502.23	3502.48	3505.2	3502.66	3503.8	3536.02	3502.32	3502.67	3502.85	3504.23	917.5	4859	4822.95	4785.13	4785.13	4787.27	4785.3	4785.88	4817.09	4785.06	4785.46
919	9298	9320.66	9156.58	9156.59	9157.91	9157.48	9158.57	9312.58	9156.32	9156.32	9157.06	9156.57	918.1	4301	4363.76	4302.94	4303.39	4306.87	4303.28	4305.13	4351.89	4302.86	4303.54	4303.02	4305.5	920.6	3521	3547.41	3500.19	3500.44	3503.21	3500.63	3501.81	3536.48	3500.28	3500.63	3500.82	3502.24	917.3	4878	4824.33	4783.5	4783.5	4785.68	4783.67	4784.29	4818.32	4783.43	4783.83
918.8	9433	9342.33	9150.12	9150.13	9151.48	9151.05	9152.19	9334.05	9149.85	9149.85	9150.61	9150.1	917.9	4313	4364.5	4299.41	4299.86	4303.41	4299.76	4301.67	4352.36	4299.33	4300.01	4299.49	4302.04	920.4	3509	3548.37	3498.14	3498.4	3501.22	3498.6	3499.82	3537.2	3498.24	3498.59	3498.79	3500.25	917.1	4859	4826.04	4781.86	4781.86	4784.09	4782.05	4782.7	4819.86	4781.8	4782.2
918.6	9426	9367.07	9143.65	9143.66	9145.04	9144.61	9145.82	9358.55	9143.38	9143.38	9144.17	9143.64	917.7	4275	4365.7	4295.88	4296.34	4299.96	4296.24	4298.21	4353.3	4295.8	4296.49	4295.96	4298.58	920.2	3516	3549.63	3496.1	3496.36	3499.24	3496.57	3497.83	3538.23	3496.19	3496.55	3496.77	3498.27	916.9	4813	4828.09	4780.23	4780.23	4782.5	4780.42	4781.11	4821.75	4780.16	4780.57
918.4	9431	9393.48	9137.18	9137.2	9138.61	9138.17	9139.45	9384.73	9136.91	9136.91	9137.73	9137.18	917.5	4372	4367.42	4292.35	4292.81	4296.5	4292.72	4294.75	4354.74	4292.27	4292.97	4292.44	4295.12	920	3479	3551.24	3494.06	3494.32	3497.25	3494.54	3495.84	3539.6	3494.15	3494.51	3494.74	3496.29	916.7	4713	4830.52	4778.6	4778.6	4780.91	4778.79	4779.53	4824	4778.53	4778.94
918.2	9336	9419.03	9130.72	9130.73	9132.18	9131.74	9133.09	9410.03	9130.44	9130.44	9131.29	9130.72	917.3	4350	4369.71	4288.82	4289.29	4293.05	4289.2	4291.3	4356.75	4288.73	4289.44	4288.91	4291.67	919.8	3574	3553.22	3492.01	3492.28	3495.26	3492.51	3493.86	3541.32	3492.11	3492.48	3492.71	3494.3	916.5	4851	4833.35	4776.96	4776.96	4779.33	4777.16	4777.95	4826.64	4776.89	4777.31
918	9519	9439.8	9124.25	9124.27	9125.75	9125.3	9126.74	9430.54	9123.97	9123.97	9124.85	9124.26	917.1	4355	4372.61	4285.29	4285.77	4289.6	4285.68	4287.86	4359.35	4285.2	4285.92	4285.38	4288.22	919.6	3545	3555.6	3489.97	3490.24	3493.28	3490.48	3491.88	3543.45	3490.07	3490.44	3490.68	3492.33	916.3	4807	4836.58	4775.33	4775.33	4777.74	4775.53	4776.38	4829.68	4775.26	4775.69
917.8	9492	9451.13	9117.78	9117.8	9119.32	9118.87	9120.39	9441.6	9117.5	9117.5	9118.42	9117.8	916.9	4350	4376.19	4281.76	4282.24	4286.15	4282.16	4284.41	4362.62	4281.67	4282.4	4281.85	4284.78	919.4	3560	3558.43	3487.93	3488.2	3491.3	3488.45	3489.91	3546.01	3488.02	3488.4	3488.66	3490.35	916.1	4864	4840.25	4773.7	4773.7	4776.16	4773.91	4774.81	4833.14	4773.62	4774.06
917.6	9484	9449.26	9111.32	9111.34	9112.89	9112.44	9114.05	9439.44	9111.03	9111.03	9111.98	9111.34	916.7	4374	4380.48	4278.23	4278.72	4282.71	4278.64	4280.98	4366.59	4278.14	4278.87	4278.33	4281.33	919.2	3541	3561.74	3485.88	3486.16	3489.32	3486.42	3487.93	3549.04	3485.98	3486.36	3486.63	3488.38	915.9	4811	4844.35	4772.06	4772.06	4774.57	4772.28	4773.25	4837.02	4771.99	4772.43
917.4	9517	9433.17	9104.85	9104.87	9106.46	9106.01	9107.72	9423.06	9104.56	9104.56	9105.55	9104.88	916.5	4381	4385.52	4274.7	4275.19	4279.27	4275.12	4277.54	4371.31	4274.61	4275.35	4274.8	4277.9	919	3505	3565.56	3483.84	3484.12	3487.34	3484.39	3485.97	3552.57	3483.94	3484.32	3484.61	3486.41	915.7	4884	4848.88	4770.43	4770.43	4772.99	4770.65	4771.7	4841.31	4770.35	4770.8
917.2	9423	9405.16	9098.39	9098.41	9100.04	9099.58	9101.4	9394.73	9098.09	9098.09	9099.12	9098.42	916.3	4421	4391.37	4271.17	4271.67	4275.83	4271.61	4274.11	4376.82	4271.08	4271.83	4271.27	4274.46	918.8	3588	3569.91	3481.79	3482.08	3485.37	3482.37	3484	3556.62	3481.89	3482.29	3482.59	3484.45	915.5	4884	4853.81	4768.8	4768.8	4771.41	4769.03	4770.15	4846.01	4768.72	4769.17
917	9384	9369.58	9091.92	9091.94	9093.62	9093.16	9095.09	9358.82	9091.62	9091.62	9092.69	9091.96	916.1	4407	4398.05	4267.64	4268.15	4272.39	4268.09	4270.69	4383.13	4267.54	4268.31	4267.75	4271.03	918.6	3574	3574.83	3479.75	3480.04	3483.39	3480.34	3482.04	3561.22	3479.85	3480.25	3480.56	3482.48	915.3	4896	4859.12	4767.16	4767.16	4769.84	4767.4	4768.62	4851.05	4767.09	4767.54
916.8	9372	9330.94	9085.45	9085.48	9087.2	9086.73	9088.8	9319.82	9085.15	9085.15	9086.27	9085.5	915.9	4381	4405.56	4264.11	4264.62	4268.96	4264.57	4267.27	4390.28	4264.01	4264.78	4264.22	4267.61	918.4	3597	3580.33	3477.71	3478	3481.42	3478.32	3480.08	3566.4	3477.81	3478.21	3478.54	3480.52	915.1	4831	4864.72	4765.53	4765.53	4768.26	4765.78	4767.09	4856.38	4765.45	4765.91
916.6	9351	9292.62	9078.99	9079.01	9080.78	9080.31	9082.51	9281.13	9078.68	9078.68	9079.84	9079.05	915.7	4508	4413.91	4260.58	4261.1	4265.53	4261.06	4263.86	4398.24	4260.48	4261.26	4260.7	4264.19	918.2	3573	3586.43	3475.66	3475.96	3479.45	3476.29	3478.13	3572.16	3475.77	3476.18	3476.52	3478.57	914.9	4863	4870.53	4763.9	4763.9	4766.69	4764.15	4765.57	4861.88	4763.82	4764.28
916.4	9375	9256.68	9072.52	9072.55	9074.36	9073.89	9076.24	9244.8	9072.21	9072.21	9073.42	9072.59	915.5	4460	4423.06	4257.05	4257.58	4262.1	4257.54	4260.46	4406.98	4256.95	4257.74	4257.17	4260.77	918	3610	3593.12	3473.62	3473.93	3477.49	3474.27	3476.18	3578.5	3473.72	3474.14	3474.5	3476.62	914.7	4894	4876.39	4762.26	4762.27	4765.11	4762.53	4764.07	4867.43	4762.19	4762.66
916.2	9162	9224.1	9066.06	9066.08	9067.94	9067.48	9069.98	9211.79	9065.75	9065.74	9067.01	9066.14	915.3	4438	4432.93	4253.52	4254.06	4258.68	4254.03	4257.06	4416.44	4253.42	4254.22	4253.65	4257.36	917.8	3596	3600.38	3471.58	3471.89	3475.52	3472.24	3474.24	3585.4	3471.68	3472.1	3472.48	3474.67	914.5	4918	4882.13	4760.63	4760.63	4763.54	4760.9	4762.58	4872.83	4760.55	4761.03
916	9351	9195.17	9059.59	9059.62	9061.53	9061.06	9063.74	9182.43	9059.27	9059.27	9060.59	9059.68	915.1	4530	4443.43	4249.98	4250.54	4255.26	4250.51	4253.67	4426.49	4249.89	4250.7	4250.12	4253.96	917.6	3661	3608.18	3469.53	3469.85	3473.56	3470.22	3472.31	3592.82	3469.64	3470.07	3470.46	3472.73	914.3	4917	4887.52	4759	4759	4761.98	4759.28	4761.11	4877.85	4758.92	4759.4
915.8	9221	9169.83	9053.13	9053.16	9055.12	9054.65	9057.52	9156.61	9052.81	9052.8	9054.18	9053.23	914.9	4495	4454.35	4246.45	4247.01	4251.84	4247	4250.29	4436.95	4246.35	4247.18	4246.6	4250.56	917.4	3626	3616.45	3467.49	3467.81	3471.6	3468.2	3470.38	3600.7	3467.6	3468.03	3468.44	3470.79	914.1	4890	4892.29	4757.36	4757.37	4760.41	4757.65	4759.66	4882.22	4757.28	4757.77
915.6	9053	9147.77	9046.66	9046.69	9048.71	9048.24	9051.32	9134.05	9046.34	9046.33	9047.78	9046.77	914.7	4491	4465.45	4242.93	4243.49	4248.43	4243.49	4246.92	4447.58	4242.82	4243.66	4243.07	4247.17	917.2	3667	3625.09	3465.45	3465.77	3469.64	3466.18	3468.46	3608.92	3465.55	3465.99	3466.43	3468.86	913.9	4880	4896.15	4755.73	4755.73	4758.85	4756.03	4758.23	4885.66	4755.65	4756.14
915.4	9164	9128.6	9040.19	9040.23	9042.3	9041.83	9045.14	9114.35	9039.87	9039.86	9041.38	9040.32	914.5	4440	4476.39	4239.39	4239.97	4245.02	4239.98	4243.55	4458.02	4239.29	4240.14	4239.55	4243.78	917	3645	3633.95	3463.4	3463.74	3467.69	3464.16	3466.54	3617.35	3463.51	3463.96	3464.41	3466.93	913.7	4892	4898.82	4754.1	4754.1	4757.29	4754.41	4756.83	4887.86	4754.01	4754.52
915.2	9122	9111.9	9033.73	9033.77	9035.9	9035.43	9038.99	9097.08	9033.4	9033.4	9034.98	9033.87	914.3	4419	4486.75	4235.86	4236.45	4241.61	4236.47	4240.2	4467.85	4235.76	4236.61	4236.03	4240.4	916.8	3653	3642.83	3461.36	3461.7	3465.74	3462.14	3464.64	3625.78	3461.47	3461.92	3462.39	3465.01	913.5	4887	4900.08	4752.47	4752.47	4755.73	4752.78	4755.46	4888.61	4752.38	4752.89
915	9080	9097.26	9027.27	9027.31	9029.5	9029.03	9032.86	9081.83	9026.93	9026.93	9028.59	9027.42	914.1	4471	4496.02	4232.33	4232.93	4238.21	4232.95	4236.86	4476.57	4232.23	4233.09	4232.5	4237.03	916.6	3676	3651.47	3459.32	3459.66	3463.79	3460.13	3462.74	3633.94	3459.43	3459.89	3460.38	3463.1	913.3	4934	4899.77	4750.83	4750.84	4754.17	4751.16	4754.13	4887.74	4750.74	4751.26
914.8	9054	9084.31	9020.8	9020.84	9023.1	9022.64	9026.77	9068.23	9020.46	9020.46	9022.2	9020.97	913.9	4503	4503.63	4228.8	4229.41	4234.81	4229.45	4233.53	4483.61	4228.7	4229.57	4228.98	4233.67	916.4	3639	3659.57	3457.28	3457.62	3461.84	3458.11	3460.85	3641.55	3457.39	3457.85	3458.37	3461.19	913.1	4857	4897.85	4749.2	4749.2	4752.62	4749.54	4752.85	4885.2	4749.11	4749.63
914.6	9072	9072.72	9014.34	9014.38	9016.7	9016.25	9020.71	9055.93	9013.99	9013.99	9015.82	9014.52	913.7	4535	4509.05	4225.27	4225.89	4231.42	4225.94	4230.21	4488.42	4225.17	4226.06	4225.46	4230.32	916.2	3597	3666.77	3455.23	3455.59	3459.9	3456.1	3458.97	3648.23	3455.35	3455.82	3456.36	3459.29	912.9	4871	4894.39	4747.57	4747.57	4751.07	4747.92	4751.62	4881.05	4747.48	4748.01
914.4	9064	9062.22	9007.87	9007.92	9010.31	9009.85	9014.69	9044.67	9007.52	9007.52	9009.44	9008.07	913.5	4479	4511.76	4221.74	4222.37	4228.03	4222.43	4226.91	4490.5	4221.64	4222.53	4221.94	4226.98	916	3606	3672.69	3453.19	3453.55	3457.96	3454.09	3457.1	3653.61	3453.3	3453.78	3454.35	3457.4	912.7	4879	4889.59	4745.93	4745.94	4749.52	4746.3	4750.47	4875.45	4745.84	4746.38
914.2	9041	9052.59	9001.41	9001.45	9003.92	9003.47	9008.72	9034.22	9001.05	9001.05	9003.07	9001.62	913.3	4514	4511.41	4218.21	4218.85	4224.65	4218.93	4223.62	4489.48	4218.1	4219.02	4218.41	4223.65	915.8	3670	3676.97	3451.15	3451.51	3456.03	3452.07	3455.24	3657.32	3451.26	3451.75	3452.34	3455.52	912.5	4929	4883.69	4744.3	4744.31	4747.98	4744.68	4749.42	4868.66	4744.21	4744.75
914	9049	9043.67	8994.94	8994.99	8997.54	8997.09	9002.79	9024.4	8994.58	8994.58	8996.72	8995.17	913.1	4505	4507.84	4214.69	4215.33	4221.27	4215.42	4220.35	4485.21	4214.57	4215.5	4214.89	4220.32	915.6	3637	3679.29	3449.11	3449.48	3454.1	3450.06	3453.4	3659.04	3449.22	3449.71	3450.33	3453.64	912.3	4822	4877.02	4742.67	4742.67	4746.44	4743.06	4748.49	4860.95	4742.57	4743.13
913.8	9015	9035.32	8988.48	8988.53	8991.16	8990.72	8996.93	9015.09	8988.11	8988.11	8990.36	8988.73	912.9	4381	4501.09	4211.15	4211.81	4217.9	4211.92	4217.1	4477.72	4211.04	4211.98	4211.37	4217.02	915.4	3604	3679.43	3447.06	3447.44	3452.17	3448.05	3451.57	3658.55	3447.18	3447.68	3448.33	3451.78	912.1	4901	4869.92	4741.03	4741.04	4744.9	4741.44	4747.73	4852.62	4740.94	4741.5
913.6	9019	9027.46	8982.02	8982.07	8984.78	8984.35	8991.13	9006.18	8981.65	8981.65	8984.02	8982.29	912.7	4461	4491.43	4207.62	4208.29	4214.54	4208.42	4213.86	4467.28	4207.51	4208.46	4207.85	4213.72	915.2	3613	3677.29	3445.02	3445.41	3450.25	3446.05	3449.75	3655.75	3445.14	3445.64	3446.32	3449.92	911.9	4860	4862.69	4739.4	4739.41	4743.37	4739.83	4747.19	4843.92	4739.31	4739.87
913.4	9158	9020.02	8975.55	8975.61	8978.4	8977.99	8985.41	8997.59	8975.18	8975.18	8977.69	8975.85	912.5	4424	4479.3	4204.1	4204.77	4211.18	4204.91	4210.65	4454.32	4203.98	4204.94	4204.33	4210.44	915	3660	3672.93	3442.98	3443.37	3448.33	3444.04	3447.95	3650.69	3443.1	3443.61	3444.32	3448.07	911.7	4814	4855.64	4737.77	4737.78	4741.84	4738.21	4746.92	4835.11	4737.67	4738.25
913.2	8986	9012.96	8969.09	8969.15	8972.03	8971.63	8979.78	8989.26	8968.71	8968.71	8971.37	8969.4	912.3	4411	4465.24	4200.57	4201.25	4207.82	4201.42	4207.47	4439.38	4200.45	4201.42	4200.81	4207.17	914.8	3633	3666.53	3440.94	3441.34	3446.41	3442.04	3446.17	3643.55	3441.06	3441.58	3442.32	3446.24	911.5	4822	4849.02	4736.14	4736.14	4740.31	4736.6	4747.01	4826.34	4736.04	4736.62
913	8952	9006.25	8962.63	8962.69	8965.67	8965.28	8974.26	8981.15	8962.24	8962.24	8965.06	8962.97	912.1	4417	4449.81	4197.04	4197.74	4204.47	4197.92	4204.31	4423.03	4196.92	4197.91	4197.29	4203.91	914.6	3649	3658.39	3438.89	3439.3	3444.5	3440.04	3444.41	3634.62	3439.02	3439.55	3440.33	3444.42	911.3	4870	4843.06	4734.5	4734.51	4738.79	4734.98	4747.54	4817.77	4734.4	4734.99
912.8	8943	8999.89	8956.16	8956.23	8959.31	8958.93	8968.87	8973.23	8955.77	8955.77	8958.76	8956.53	911.9	4444	4433.56	4193.51	4194.22	4201.13	4194.42	4201.18	4405.79	4193.39	4194.39	4193.77	4200.68	914.4	3655	3648.85	3436.85	3437.27	3442.59	3438.04	3442.68	3624.26	3436.97	3437.51	3438.33	3442.61	911.1	4853	4837.97	4732.87	4732.88	4737.27	4733.37	4748.61	4809.48	4732.77	4733.37
912.6	8980	8993.86	8949.7	8949.77	8952.95	8952.6	8963.62	8965.46	8949.3	8949.31	8952.49	8950.09	911.7	4362	4416.96	4189.98	4190.7	4197.8	4190.93	4198.08	4388.15	4189.86	4190.87	4190.26	4197.46	914.2	3564	3638.31	3434.81	3435.23	3440.69	3436.04	3440.96	3612.84	3434.93	3435.48	3436.34	3440.82	910.9	4888	4833.88	4731.24	4731.25	4735.76	4731.76	4750.3	4801.55	4731.14	4731.74
912.4	9019	8988.19	8943.24	8943.31	8946.6	8946.27	8958.57	8957.83	8942.83	8942.84	8946.23	8943.66	911.5	4435	4400.43	4186.45	4187.19	4194.47	4187.44	4195.03	4370.5	4186.32	4187.36	4186.74	4194.27	914	3620	3627.13	3432.77	3433.2	3438.8	3434.05	3439.28	3600.74	3432.89	3433.45	3434.35	3439.04	910.7	4860	4830.92	4729.6	4729.61	4734.26	4730.15	4752.67	4794.03	4729.5	4730.12
912.2	8968	8982.91	8936.77	8936.85	8940.25	8939.95	8953.75	8950.32	8936.37	8936.37	8939.98	8937.23	911.3	4441	4384.25	4182.92	4183.67	4191.16	4183.95	4192.01	4353.13	4182.79	4183.84	4183.22	4191.09	913.8	3594	3615.66	3430.73	3431.16	3436.91	3432.06	3437.63	3588.28	3430.85	3431.42	3432.36	3437.28	910.5	4830	4829.12	4727.97	4727.98	4732.75	4728.54	4755.75	4786.91	4727.87	4728.49
912	8947	8978.06	8930.31	8930.39	8933.92	8933.64	8949.22	8942.91	8929.9	8929.9	8933.76	8930.8	911.1	4366	4368.66	4179.39	4180.15	4187.85	4180.46	4189.04	4336.26	4179.26	4180.32	4179.7	4187.94	913.6	3629	3604.18	3428.68	3429.13	3435.02	3430.07	3436.01	3575.74	3428.81	3429.39	3430.37	3435.54	910.3	4802	4828.41	4726.34	4726.35	4731.26	4726.93	4759.45	4780.22	4726.23	4726.87
911.8	8955	8973.71	8923.85	8923.93	8927.58	8927.34	8945.05	8935.58	8923.43	8923.43	8927.57	8924.38	910.9	4313	4353.82	4175.86	4176.64	4184.55	4176.97	4186.13	4320.05	4175.73	4176.81	4176.19	4184.82	913.4	3625	3592.9	3426.64	3427.1	3433.14	3428.09	3434.44	3563.33	3426.77	3427.35	3428.39	3433.82	910.1	4784	4828.51	4724.71	4724.72	4729.77	4725.32	4763.48	4773.95	4724.6	4725.24
911.6	8962	8969.94	8917.39	8917.47	8921.26	8921.05	8941.34	8928.34	8916.96	8916.97	8921.4	8917.96	910.7	4332	4339.84	4172.33	4173.12	4181.25	4173.49	4183.28	4304.59	4172.2	4173.29	4172.68	4181.73	913.2	3568	3582.01	3424.6	3425.07	3431.27	3426.1	3432.91	3551.22	3424.73	3425.32	3426.41	3432.12	909.9	4800	4828.87	4723.07	4723.09	4728.28	4723.72	4767.31	4768.07	4722.97	4723.62
911.4	8969	8966.87	8910.93	8911.01	8914.94	8914.77	8938.2	8921.16	8910.49	8910.5	8915.27	8911.54	910.5	4330	4326.79	4168.8	4169.61	4177.97	4170.01	4180.51	4289.94	4168.67	4169.78	4169.16	4178.68	913	3566	3571.64	3422.56	3423.03	3429.41	3424.12	3431.44	3539.54	3422.69	3423.29	3424.43	3430.45	909.7	4929	4828.61	4721.44	4721.45	4726.81	4722.11	4770.06	4762.59	4721.33	4721.99
911.2	9058	8964.63	8904.46	8904.56	8908.63	8908.51	8935.77	8914.05	8904.02	8904.03	8909.17	8905.12	910.3	4279	4314.69	4165.27	4166.09	4174.7	4166.53	4177.82	4276.1	4165.14	4166.27	4165.65	4175.66	912.8	3477	3561.86	3420.52	3421	3427.55	3422.15	3430.03	3528.35	3420.65	3421.26	3422.46	3428.8	909.5	4799	4826.72	4719.81	4719.82	4725.34	4720.51	4770.73	4757.47	4719.7	4720.37
911	8924	8963.37	8898	8898.1	8902.33	8902.26	8934.19	8906.99	8897.56	8897.56	8903.12	8898.71	910.1	4322	4303.58	4161.75	4162.58	4171.44	4163.06	4175.23	4263.09	4161.61	4162.75	4162.14	4172.68	912.6	3498	3552.76	3418.48	3418.97	3425.7	3420.18	3428.69	3517.72	3418.61	3419.23	3420.49	3427.18	909.3	4906	4822.55	4718.18	4718.19	4723.87	4718.91	4768.7	4752.68	4718.06	4718.75
910.8	8919	8963.26	8891.54	8891.64	8896.04	8896.03	8933.64	8899.97	8891.09	8891.1	8897.12	8892.3	909.9	4218	4293.44	4158.22	4159.07	4168.19	4159.59	4172.76	4250.88	4158.08	4159.24	4158.63	4169.75	912.4	3537	3544.37	3416.44	3416.94	3423.85	3418.21	3427.44	3507.67	3416.57	3417.2	3418.52	3425.59	909.1	4792	4816.22	4716.54	4716.56	4722.42	4717.32	4764.08	4748.21	4716.43	4717.12
910.6	9015	8964.51	8885.08	8885.19	8889.76	8889.82	8934.31	8893.01	8884.62	8884.63	8891.17	8885.9	909.7	4302	4284.28	4154.69	4155.56	4164.95	4156.12	4170.41	4239.44	4154.55	4155.73	4155.12	4166.87	912.2	3517	3536.71	3414.4	3414.91	3422.02	3416.25	3426.29	3498.19	3414.53	3415.17	3416.56	3424.04	908.9	4825	4808.48	4714.91	4714.93	4720.97	4715.72	4757.66	4744.02	4714.8	4715.5
910.4	8924	8967.28	8878.62	8878.73	8883.48	8883.62	8936.35	8886.08	8878.16	8878.16	8885.29	8879.49	909.5	4383	4276.08	4151.16	4152.04	4161.73	4152.65	4168.23	4228.73	4151.02	4152.21	4151.61	4164.06	912	3553	3529.8	3412.35	3412.88	3420.19	3414.29	3425.25	3489.3	3412.49	3413.15	3414.6	3422.53	908.7	4785	4800.34	4713.28	4713.3	4719.53	4714.13	4750.43	4740.1	4713.16	4713.88
910.2	8972	8971.75	8872.16	8872.27	8877.22	8877.45	8939.95	8879.18	8871.69	8871.7	8879.5	8873.1	909.3	4318	4268.83	4147.63	4148.53	4158.52	4149.19	4166.22	4218.7	4147.49	4148.7	4148.1	4161.31	911.8	3507	3523.64	3410.31	3410.85	3418.38	3412.34	3424.34	3480.96	3410.46	3411.12	3412.64	3421.05	908.5	4773	4792.57	4711.65	4711.67	4718.1	4712.54	4743.18	4736.41	4711.53	4712.25
910	9012	8978.03	8865.7	8865.82	8870.97	8871.3	8945.19	8872.32	8865.22	8865.23	8873.79	8866.71	909.1	4346	4262.52	4144.1	4145.02	4155.32	4145.74	4164.42	4209.31	4143.96	4145.19	4144.6	4158.63	911.6	3586	3518.24	3408.27	3408.82	3416.57	3410.39	3423.58	3473.16	3408.42	3409.09	3410.69	3419.63	908.3	4756	4785.62	4710.01	4710.03	4716.68	4710.95	4736.37	4732.94	4709.89	4710.63
909.8	9024	8986.17	8859.24	8859.36	8864.74	8865.17	8952.09	8865.48	8858.75	8858.76	8868.21	8860.33	908.9	4240	4257.14	4140.58	4141.51	4152.14	4142.29	4162.85	4200.5	4140.43	4141.68	4141.09	4156.05	911.4	3533	3513.59	3406.23	3406.79	3414.77	3408.45	3423	3465.86	3406.38	3407.06	3408.75	3418.26	908.1	4804	4779.71	4708.38	4708.4	4715.27	4709.37	4730.22	4729.65	4708.26	4709.01
909.6	8876	8996.01	8852.78	8852.91	8858.52	8859.08	8960.47	8858.67	8852.28	8852.3	8862.77	8853.95	908.7	4319	4252.69	4137.05	4138	4148.98	4138.84	4161.55	4192.22	4136.9	4138.17	4137.59	4153.56	911.2	3576	3509.71	3404.19	3404.76	3412.98	3406.52	3422.61	3459.05	3404.34	3405.04	3406.81	3416.95	907.9	4773	4774.89	4706.75	4706.77	4713.88	4707.79	4724.77	4726.54	4706.63	4707.39
909.4	8994	9007.13	8846.32	8846.46	8852.31	8853.01	8969.86	8851.89	8845.82	8845.83	8857.52	8847.58	908.5	4220	4249.16	4133.52	4134.49	4145.83	4135.4	4160.55	4184.44	4133.37	4134.66	4134.09	4151.18	911	3560	3506.59	3402.15	3402.73	3411.2	3404.59	3422.46	3452.68	3402.3	3403.01	3404.88	3415.71	907.7	4767	4771.11	4705.12	4705.14	4712.49	4706.22	4720	4723.57	4704.99	4705.77
909.2	9043	9018.7	8839.86	8840.01	8846.12	8846.98	8979.4	8845.12	8839.35	8839.36	8852.51	8841.22	908.3	4186	4246.55	4129.99	4130.98	4142.7	4131.97	4159.9	4177.08	4129.84	4131.15	4130.59	4148.93	910.8	3491	3504.24	3400.11	3400.7	3409.44	3402.67	3422.55	3446.72	3400.26	3400.98	3402.95	3414.54	907.5	4821	4768.33	4703.49	4703.51	4711.12	4704.65	4715.82	4720.74	4703.36	4704.14
909	9065	9029.37	8833.4	8833.55	8839.94	8841	8987.63	8838.38	8832.88	8832.9	8847.8	8834.87	908.1	4262	4244.88	4126.47	4127.48	4139.59	4128.54	4159.61	4170.12	4126.31	4127.64	4127.09	4146.82	910.6	3564	3502.66	3398.07	3398.68	3407.69	3400.76	3422.92	3441.14	3398.22	3398.96	3401.03	3413.46	907.3	4814	4766.43	4701.85	4701.88	4709.76	4703.08	4712.16	4718.02	4701.72	4702.52
908.8	9092	9037.33	8826.95	8827.1	8833.79	8835.05	8992.67	8831.65	8826.42	8826.43	8843.48	8828.52	907.9	4224	4244.16	4122.94	4123.97	4136.49	4125.12	4159.74	4163.51	4122.78	4124.13	4123.59	4144.86	910.4	3501	3501.88	3396.03	3396.65	3405.95	3398.86	3423.61	3435.91	3396.19	3396.93	3399.12	3412.48	907.1	4744	4765.35	4700.22	4700.25	4708.41	4701.52	4708.91	4715.41	4700.09	4700.9
908.6	9125	9040.78	8820.49	8820.65	8827.66	8829.16	8992.6	8824.94	8819.95	8819.97	8839.65	8822.19	907.7	4253	4244.41	4119.41	4120.46	4133.43	4121.71	4160.31	4157.22	4119.25	4120.62	4120.1	4143.08	910.2	3512	3501.89	3393.99	3394.62	3404.23	3396.97	3424.63	3430.98	3394.15	3394.91	3397.22	3411.62	906.9	4709	4764.99	4698.59	4698.62	4707.08	4699.97	4705.99	4712.88	4698.46	4699.28
908.4	8939	9038.59	8814.03	8814.2	8821.55	8823.33	8986.16	8818.25	8813.48	8813.5	8836.47	8815.88	907.5	4287	4245.63	4115.88	4116.96	4130.38	4118.31	4161.35	4151.19	4115.72	4117.12	4116.6	4141.49	910	3501	3502.72	3391.95	3392.6	3402.52	3395.09	3426.01	3426.34	3392.11	3392.89	3395.32	3410.9	906.7	4723	4765.29	4696.96	4696.99	4705.77	4698.42	4703.34	4710.44	4696.82	4697.66
908.2	9040	9030.92	8807.57	8807.75	8815.46	8817.56	8973.33	8811.56	8807.02	8807.03	8834.07	8809.57	907.3	4268	4247.85	4112.35	4113.45	4127.36	4114.91	4162.89	4145.42	4112.19	4113.61	4113.12	4140.12	909.8	3525	3504.38	3389.91	3390.57	3400.82	3393.22	3427.77	3421.95	3390.07	3390.86	3393.44	3410.34	906.5	4843	4766.18	4695.33	4695.36	4704.48	4696.88	4700.88	4708.06	4695.19	4696.04
908	8980	9019.23	8801.12	8801.3	8809.41	8811.86	8955.37	8804.9	8800.55	8800.57	8832.63	8803.28	907.1	4265	4251.06	4108.83	4109.95	4124.37	4111.53	4164.93	4139.85	4108.66	4110.1	4109.63	4138.99	909.6	3527	3506.89	3387.88	3388.55	3399.15	3391.37	3429.93	3417.8	3388.04	3388.84	3391.56	3409.97	906.3	4835	4767.59	4693.69	4693.73	4703.2	4695.35	4698.58	4705.75	4693.56	4694.42
907.8	8975	9005.61	8794.66	8794.85	8803.38	8806.25	8934.21	8798.24	8794.08	8794.1	8832.34	8797.01	906.9	4242	4255.26	4105.3	4106.44	4121.4	4108.16	4167.48	4134.48	4105.13	4106.6	4106.15	4138.11	909.4	3547	3510.28	3385.84	3386.53	3397.49	3389.53	3432.48	3413.84	3386	3386.82	3389.7	3409.82	906.1	4883	4769.47	4692.06	4692.1	4701.95	4693.83	4696.39	4703.5	4691.92	4692.8
907.6	9044	8992.16	8788.2	8788.4	8797.38	8800.73	8911.73	8791.59	8787.62	8787.64	8833.35	8790.76	906.7	4315	4260.42	4101.77	4102.94	4118.46	4104.8	4170.49	4129.27	4101.6	4103.1	4102.66	4137.5	909.2	3506	3514.55	3383.8	3384.51	3395.85	3387.7	3435.43	3410.06	3383.96	3384.8	3387.84	3409.94	905.9	4789	4771.74	4690.43	4690.47	4700.72	4692.32	4694.29	4701.29	4690.29	4691.19
907.4	9070	8980.43	8781.75	8781.96	8791.42	8795.33	8889.39	8784.95	8781.15	8781.17	8835.79	8784.53	906.5	4239	4266.47	4098.25	4099.44	4115.56	4101.46	4173.9	4124.21	4098.07	4099.59	4099.19	4137.2	909	3492	3519.69	3381.76	3382.48	3394.23	3385.9	3438.71	3406.44	3381.93	3382.78	3386.01	3410.37	905.7	4738	4774.32	4688.8	4688.84	4699.51	4690.82	4692.27	4699.12	4688.65	4689.57
907.2	8970	8971.41	8775.29	8775.51	8785.5	8790.06	8868.06	8778.33	8774.69	8774.71	8839.7	8778.33	906.3	4318	4273.33	4094.72	4095.94	4112.69	4098.13	4177.61	4119.28	4094.54	4096.09	4095.71	4137.21	908.8	3542	3525.68	3379.72	3380.46	3392.63	3384.11	3442.28	3402.96	3379.89	3380.76	3384.18	3411.17	905.5	4681	4777.1	4687.17	4687.21	4698.32	4689.33	4690.29	4696.99	4687.02	4687.95
907	9039	8965.43	8768.84	8769.07	8779.62	8784.94	8848.21	8771.71	8768.22	8768.25	8844.95	8772.16	906.1	4276	4280.81	4091.2	4092.44	4109.86	4094.82	4181.44	4114.46	4091.01	4092.59	4092.24	4137.55	908.6	3479	3532.46	3377.68	3378.44	3391.06	3382.35	3446.03	3399.61	3377.85	3378.74	3382.37	3412.4	905.3	4754	4779.93	4685.54	4685.58	4697.17	4687.86	4688.37	4694.9	4685.39	4686.33
906.8	8967	8962.26	8762.38	8762.62	8773.79	8779.99	8830.01	8765.09	8761.75	8761.78	8851.08	8766.02	905.9	4275	4288.69	4087.67	4088.94	4107.07	4091.53	4185.15	4109.74	4087.48	4089.09	4088.77	4138.24	908.4	3577	3539.94	3375.64	3376.42	3389.51	3380.61	3449.79	3396.36	3375.82	3376.72	3380.58	3414.13	905.1	4749	4782.65	4683.91	4683.95	4696.05	4686.41	4686.48	4692.84	4683.75	4684.72
906.6	8891	8961.01	8755.93	8756.18	8768.01	8775.27	8813.46	8758.49	8755.29	8755.32	8857.17	8759.92	905.7	4273	4296.65	4084.14	4085.45	4104.32	4088.26	4188.42	4105.12	4083.95	4085.59	4085.31	4139.29	908.2	3574	3547.97	3373.61	3374.4	3387.99	3378.9	3453.36	3393.22	3373.78	3374.7	3378.8	3416.43	904.9	4853	4785.05	4682.27	4682.32	4694.96	4684.97	4684.62	4690.81	4682.12	4683.1
906.4	8946	8960.12	8749.48	8749.73	8762.3	8770.8	8798.45	8751.89	8748.83	8748.85	8861.69	8753.87	905.5	4281	4304.3	4080.62	4081.95	4101.62	4085.01	4190.88	4100.57	4080.42	4082.09	4081.85	4140.69	908	3592	3556.35	3371.57	3372.39	3386.49	3377.22	3456.45	3390.16	3371.74	3372.68	3377.05	3419.4	904.7	4762	4786.91	4680.64	4680.69	4693.91	4683.56	4682.78	4688.8	4680.48	4681.48
906.2	8901	8957.59	8743.02	8743.29	8756.65	8766.66	8784.84	8745.3	8742.36	8742.39	8862.74	8747.87	905.3	4367	4311.25	4077.09	4078.46	4098.97	4081.8	4192.12	4096.1	4076.89	4078.59	4078.4	4142.44	907.8	3578	3564.86	3369.53	3370.37	3385.03	3375.58	3458.75	3387.19	3369.71	3370.66	3375.31	3423.11	904.5	4840	4788.02	4679.01	4679.06	4692.9	4682.18	4680.97	4686.81	4678.85	4679.87
906	8765	8951.64	8736.57	8736.85	8751.07	8762.92	8772.43	8738.72	8735.9	8735.93	8858.61	8741.94	905.1	4358	4317.08	4073.57	4074.96	4096.38	4078.61	4191.75	4091.69	4073.36	4075.09	4074.96	4144.51	907.6	3544	3573.27	3367.5	3368.35	3383.6	3373.97	3459.96	3384.28	3367.68	3368.65	3373.61	3427.64	904.3	4795	4788.23	4677.38	4677.43	4691.94	4680.83	4679.18	4684.85	4677.22	4678.25
905.8	8981	8941.64	8730.12	8730.41	8745.57	8759.69	8761.06	8732.14	8729.43	8729.47	8848.72	8736.08	904.9	4381	4321.49	4070.04	4071.47	4093.84	4075.46	4189.51	4087.34	4069.84	4071.59	4071.52	4146.88	907.4	3606	3581.4	3365.46	3366.34	3382.21	3372.41	3459.81	3381.43	3365.64	3366.63	3371.93	3433.08	904.1	4776	4787.43	4675.75	4675.81	4691.02	4679.51	4677.4	4682.91	4675.58	4676.64
905.6	8868	8928.44	8723.67	8723.97	8740.17	8757.12	8750.55	8725.56	8722.97	8723	8833.91	8730.31	904.7	4350	4324.29	4066.52	4067.98	4091.37	4072.35	4185.27	4083.04	4066.31	4068.1	4068.08	4149.48	907.2	3600	3589.14	3363.42	3364.32	3380.85	3370.91	3458.11	3378.64	3363.61	3364.62	3370.28	3439.51	903.9	4831	4785.6	4674.12	4674.18	4690.16	4678.24	4675.64	4680.98	4673.95	4675.02
905.4	8938	8913.91	8717.22	8717.54	8734.88	8755.4	8740.74	8719	8716.5	8716.54	8816	8724.65	904.5	4352	4325.49	4062.99	4064.49	4088.97	4069.29	4179.1	4078.79	4062.78	4064.6	4064.66	4152.22	907	3566	3596.53	3361.39	3362.31	3379.54	3369.45	3454.85	3375.9	3361.57	3362.61	3368.66	3446.96	903.7	4840	4782.86	4672.49	4672.55	4689.36	4677.02	4673.89	4679.07	4672.32	4673.41
905.2	8965	8900.08	8710.77	8711.1	8729.7	8754.78	8731.5	8712.43	8710.04	8710.08	8796.86	8719.11	904.3	4283	4325.2	4059.47	4061	4086.65	4066.28	4171.23	4074.59	4059.25	4061.11	4061.24	4155	906.8	3680	3603.72	3359.35	3360.3	3378.27	3368.07	3450.13	3373.2	3359.54	3360.59	3367.08	3455.47	903.5	4739	4779.35	4670.86	4670.92	4688.64	4675.85	4672.16	4677.18	4670.68	4671.8
905	8945	8888.6	8704.32	8704.67	8724.66	8755.58	8722.72	8705.87	8703.57	8703.62	8777.91	8713.75	904.1	4346	4323.66	4055.94	4057.52	4084.42	4063.34	4162.02	4070.42	4055.72	4057.61	4057.84	4157.64	906.6	3625	3610.94	3357.31	3358.29	3377.05	3366.77	3444.18	3370.55	3357.5	3358.58	3365.54	3465.03	903.3	4762	4775.31	4669.23	4669.3	4687.98	4674.76	4670.43	4675.3	4669.05	4670.19
904.8	8944	8880.65	8697.87	8698.23	8719.78	8758.16	8714.31	8699.31	8697.11	8697.15	8759.95	8708.58	903.9	4308	4321.08	4052.42	4054.03	4082.28	4060.46	4151.88	4066.29	4052.19	4054.12	4054.44	4159.97	906.4	3610	3618.43	3355.28	3356.28	3375.88	3365.55	3437.31	3367.93	3355.47	3356.57	3364.06	3475.54	903.1	4785	4770.98	4667.6	4667.67	4687.43	4673.76	4668.71	4673.44	4667.41	4668.57
904.6	8916	8877.01	8691.42	8691.8	8715.08	8762.94	8706.18	8692.76	8690.65	8690.69	8743.37	8703.68	903.7	4367	4317.67	4048.89	4050.55	4080.25	4057.67	4141.19	4062.2	4048.66	4050.63	4051.06	4161.77	906.2	3620	3626.35	3353.24	3354.27	3374.78	3364.45	3429.82	3365.35	3353.44	3354.57	3362.62	3486.83	902.9	4761	4766.58	4665.97	4666.04	4686.96	4672.88	4666.99	4671.58	4665.78	4666.97
904.4	8996	8878.32	8684.97	8685.37	8710.58	8770.4	8698.29	8686.21	8684.18	8684.23	8728.26	8699.13	903.5	4370	4313.55	4045.37	4047.07	4078.34	4054.98	4130.31	4058.14	4045.14	4047.14	4047.69	4162.8	906	3648	3634.72	3351.21	3352.26	3373.74	3363.47	3422.03	3362.8	3351.41	3352.56	3361.25	3498.6	902.7	4708	4762.36	4664.34	4664.41	4686.62	4672.13	4665.29	4669.74	4664.15	4665.35
904.2	8963	8885.07	8678.52	8678.94	8706.32	8780.97	8690.58	8679.67	8677.72	8677.77	8714.57	8695.06	903.3	4276	4308.79	4041.85	4043.59	4076.55	4052.42	4119.48	4054.11	4041.61	4043.66	4044.34	4162.83	905.8	3669	3643.33	3349.17	3350.26	3372.76	3362.66	3414.16	3360.28	3349.37	3350.55	3359.95	3510.34	902.5	4828	4758.51	4662.71	4662.79	4686.4	4671.58	4663.59	4667.91	4662.52	4663.75
904	8951	8897.7	8672.08	8672.52	8702.35	8795.06	8683.03	8673.13	8671.26	8671.31	8702.15	8691.64	903.1	4250	4303.42	4038.32	4040.11	4074.92	4050	4108.9	4050.1	4038.08	4040.17	4041	4161.65	905.6	3641	3651.76	3347.14	3348.25	3371.87	3362.04	3406.4	3357.78	3347.34	3348.54	3358.74	3521.4	902.3	4741	4755.21	4661.08	4661.16	4686.33	4671.28	4661.89	4666.09	4660.88	4662.14
903.8	8962	8916.54	8665.63	8666.09	8698.71	8812.87	8675.61	8666.59	8664.8	8664.85	8690.84	8689.12	902.9	4285	4297.48	4034.8	4036.63	4073.46	4047.77	4098.69	4046.12	4034.55	4036.68	4037.68	4159.12	905.4	3647	3659.35	3345.11	3346.25	3371.07	3361.66	3398.88	3355.31	3345.31	3346.54	3357.62	3530.93	902.1	4742	4752.65	4659.45	4659.54	4686.42	4671.32	4660.2	4664.28	4659.25	4660.53
903.6	8893	8941.67	8659.19	8659.67	8695.49	8834.28	8668.3	8660.05	8658.33	8658.39	8680.46	8687.84	902.7	4287	4291.06	4031.28	4033.16	4072.19	4045.77	4088.94	4042.16	4031.03	4033.2	4034.38	4155.19	905.2	3651	3665.33	3343.07	3344.25	3370.37	3361.59	3391.69	3352.87	3343.28	3344.54	3356.62	3537.98	901.9	4822	4751.01	4657.82	4657.91	4686.71	4671.82	4658.51	4662.47	4657.61	4658.92
903.4	8963	8972.61	8652.74	8653.25	8692.76	8858.51	8661.07	8653.52	8651.87	8651.94	8670.83	8688.21	902.5	4320	4284.31	4027.76	4029.69	4071.13	4044.07	4079.68	4038.23	4027.5	4029.72	4031.11	4149.87	905	3673	3668.99	3341.04	3342.25	3369.77	3361.91	3384.86	3350.44	3341.25	3342.53	3355.75	3541.67	901.7	4784	4750.5	4656.19	4656.29	4687.21	4672.92	4656.83	4660.68	4655.98	4657.32
903.2	8955	9007.99	8646.3	8646.83	8690.65	8883.72	8653.93	8646.99	8645.41	8645.48	8661.82	8690.71	902.3	4264	4277.47	4024.23	4026.22	4070.31	4042.75	4070.93	4034.32	4023.97	4026.24	4027.87	4143.27	904.8	3749	3669.84	3339.01	3340.25	3369.3	3362.7	3378.43	3348.03	3339.22	3340.53	3355.06	3541.38	901.5	4704	4751.35	4654.56	4654.66	4687.95	4674.81	4655.15	4658.89	4654.35	4655.71
903	9020	9044.96	8639.86	8640.41	8689.32	8906.57	8646.85	8640.46	8638.95	8639.02	8653.28	8695.83	902.1	4318	4270.86	4020.71	4022.75	4069.78	4041.93	4062.68	4030.42	4020.44	4022.76	4024.66	4135.58	904.6	3683	3667.85	3336.97	3338.26	3368.97	3364.09	3372.4	3345.65	3337.19	3338.53	3354.56	3536.89	901.3	4813	4753.8	4652.93	4653.04	4688.97	4677.7	4653.48	4657.11	4652.71	4654.11
902.8	8952	9079.31	8633.42	8634	8688.98	8922.34	8639.82	8633.93	8632.49	8632.56	8645.11	8704	901.9	4255	4264.86	4017.19	4019.29	4069.56	4041.73	4054.9	4026.54	4016.92	4019.28	4021.48	4127.02	904.4	3650	3663.49	3334.94	3336.26	3368.79	3366.21	3366.76	3343.28	3335.16	3336.54	3354.29	3528.49	901.1	4720	4758.09	4651.3	4651.41	4690.29	4681.81	4651.8	4655.34	4651.08	4652.51
902.6	9169	9106.58	8626.98	8627.59	8689.91	8926.2	8632.85	8627.41	8626.03	8626.1	8637.23	8715.38	901.7	4282	4259.9	4013.67	4015.83	4069.7	4042.31	4047.58	4022.68	4013.39	4015.81	4018.35	4117.82	904.2	3647	3657.64	3332.91	3334.27	3368.79	3369.22	3361.49	3340.92	3333.13	3334.54	3354.31	3516.87	900.9	4805	4764.44	4649.67	4649.79	4691.96	4687.32	4650.13	4653.57	4649.45	4650.9
902.4	9145	9123.94	8620.54	8621.18	8692.44	8915.52	8625.93	8620.88	8619.57	8619.65	8629.58	8729.51	901.5	4318	4256.4	4010.15	4012.37	4070.24	4043.88	4040.69	4018.84	4009.86	4012.33	4015.27	4108.22	904	3640	3651.42	3330.88	3332.28	3368.99	3373.28	3356.56	3338.58	3331.1	3332.55	3354.66	3502.93	900.7	4797	4772.99	4648.04	4648.17	4694	4694.35	4648.47	4651.81	4647.81	4649.3
902.2	9255	9131.22	8614.1	8614.77	8697	8891.39	8619.04	8614.36	8613.11	8613.19	8622.1	8744.75	901.3	4232	4254.8	4006.63	4008.91	4071.24	4046.62	4034.17	4015.01	4006.34	4008.86	4012.25	4098.41	903.8	3635	3646	3328.85	3330.29	3369.42	3378.56	3351.96	3336.26	3329.07	3330.55	3355.41	3487.61	900.5	4774	4783.71	4646.41	4646.54	4696.46	4702.81	4646.8	4650.05	4646.18	4647.7
902	9043	9129.47	8607.66	8608.37	8704.11	8858	8612.19	8607.84	8606.65	8606.74	8614.76	8757.49	901.1	4234	4255.51	4003.11	4005.46	4072.76	4050.76	4028.01	4011.19	4002.81	4005.39	4009.3	4088.58	903.6	3723	3642.43	3326.82	3328.31	3370.09	3385.21	3347.65	3333.95	3327.04	3328.56	3356.62	3471.72	900.3	4807	4796.15	4644.78	4644.92	4699.37	4712.25	4645.14	4648.3	4644.55	4646.1
901.8	9102	9119.02	8601.23	8601.97	8714.34	8820.36	8605.37	8601.33	8600.19	8600.28	8607.54	8762.52	900.9	4268	4258.9	3999.59	4002.01	4074.86	4056.48	4022.15	4007.39	3999.28	4001.92	4006.44	4078.84	903.4	3633	3641.53	3324.79	3326.32	3371.06	3393.37	3343.61	3331.64	3325.02	3326.57	3358.36	3455.92	900.1	4792	4809.24	4643.16	4643.3	4702.78	4721.53	4643.48	4646.56	4642.91	4644.51
901.6	9123	9100.29	8594.79	8595.57	8728.33	8782.45	8598.58	8594.81	8593.73	8593.83	8600.41	8755.64	900.7	4295	4265.26	3996.07	3998.57	4077.6	4063.91	4016.58	4003.59	3995.76	3998.46	4003.69	4069.29	903.2	3662	3643.9	3322.76	3324.34	3372.34	3403.08	3339.8	3329.36	3322.99	3324.59	3360.71	3440.64	899.9	4809	4821.09	4641.53	4641.68	4706.71	4728.72	4641.81	4644.82	4641.28	4642.91
901.4	9133	9076.5	8588.36	8589.18	8746.68	8746.75	8591.82	8588.3	8587.27	8587.38	8593.36	8737.02	900.5	4301	4274.74	3992.55	3995.13	4081.05	4073.09	4011.25	3999.82	3992.23	3994.99	4001.07	4060.02	903	3673	3649.84	3320.73	3322.37	3373.99	3414.28	3336.2	3327.08	3320.97	3322.6	3363.74	3426.18	899.7	4816	4829.44	4639.9	4640.06	4711.21	4731.5	4640.16	4643.08	4639.65	4641.32
901.2	9069	9053.76	8581.93	8582.79	8770	8714.4	8585.08	8581.79	8580.81	8580.92	8586.38	8711.04	900.3	4394	4287.28	3989.03	3991.69	4085.3	4083.82	4006.13	3996.05	3988.71	3991.53	3998.63	4051.06	902.8	3640	3659.31	3318.7	3320.39	3376.03	3426.65	3332.79	3324.81	3318.94	3320.62	3367.53	3412.7	899.5	4763	4832.98	4638.27	4638.44	4716.31	4728.42	4638.5	4641.35	4638.02	4639.72
901	9091	9038	8575.5	8576.4	8798.69	8685.79	8578.35	8575.28	8574.35	8574.47	8579.44	8682.84	900.1	4239	4302.43	3985.51	3988.26	4090.41	4095.52	4001.2	3992.29	3985.18	3988.07	3996.4	4042.44	902.6	3702	3671.8	3316.67	3318.42	3378.52	3439.57	3329.54	3322.56	3316.91	3318.64	3372.14	3400.28	899.3	4884	4832.34	4636.65	4636.82	4722.03	4719.98	4636.84	4639.62	4636.38	4638.13
900.8	9017	9032.64	8569.07	8570.02	8832.81	8660.81	8571.65	8568.77	8567.9	8568.02	8572.56	8655.9	899.9	4283	4319.17	3982	3984.83	4096.47	4107.06	3996.44	3988.54	3981.66	3984.62	3994.46	4034.18	902.4	3644	3686.31	3314.64	3316.46	3381.5	3451.91	3326.43	3320.31	3314.89	3316.66	3377.63	3388.9	899.1	4832	4829.81	4635.02	4635.2	4728.38	4708.23	4635.19	4637.9	4634.75	4636.54
900.6	9068	9038.32	8562.64	8563.64	8871.8	8639.12	8564.96	8562.26	8561.44	8561.57	8565.72	8631.78	899.7	4346	4335.79	3978.48	3981.4	4103.53	4116.59	3991.81	3984.8	3978.13	3981.16	3992.88	4026.27	902.2	3685	3701.23	3312.62	3314.49	3385.02	3462.09	3323.44	3318.07	3312.87	3314.68	3384	3378.56	898.9	4803	4828	4633.39	4633.59	4735.36	4695.41	4633.53	4636.17	4633.11	4634.95
900.4	9065	9053.31	8556.21	8557.27	8913.96	8620.31	8558.29	8555.75	8554.99	8555.12	8558.92	8610.87	899.5	4353	4350.15	3974.96	3977.98	4111.68	4121.84	3987.3	3981.07	3974.61	3977.72	3991.76	4018.71	902	3750	3714.66	3310.59	3312.53	3389.13	3468.23	3320.56	3315.84	3310.84	3312.71	3391.23	3369.18	898.7	4901	4828.83	4631.76	4631.97	4742.94	4683.09	4631.88	4634.46	4631.48	4633.36
900.2	9031	9073.62	8549.79	8550.9	8955.95	8603.89	8551.63	8549.25	8548.53	8548.67	8552.15	8592.99	899.3	4377	4360.46	3971.45	3974.57	4120.97	4120.86	3982.9	3977.34	3971.08	3974.27	3991.2	4011.49	901.8	3732	3724.94	3308.57	3310.57	3393.88	3468.81	3317.76	3313.61	3308.82	3310.74	3399.24	3360.69	898.5	4822	4833.46	4630.14	4630.36	4751.09	4672.02	4630.23	4632.74	4629.85	4631.78
900	9029	9092.97	8543.36	8544.54	8992.39	8589.44	8544.99	8542.74	8542.08	8542.23	8545.4	8577.69	899.1	4369	4366.23	3967.93	3971.16	4131.46	4113.02	3978.58	3973.63	3967.56	3970.82	3991.34	4004.6	901.6	3777	3731.28	3306.54	3308.62	3399.32	3463.28	3315.05	3311.4	3306.8	3308.77	3407.8	3353.02	898.3	4844	4842.24	4628.51	4628.74	4759.72	4662.45	4628.58	4631.03	4628.22	4630.19
899.8	8939	9103.59	8536.94	8538.19	9016.38	8576.55	8538.35	8536.24	8535.62	8535.78	8538.68	8564.5	898.9	4401	4368.65	3964.42	3967.76	4143.18	4099.38	3974.34	3969.92	3964.04	3967.38	3992.31	3998.01	901.4	3705	3734	3304.52	3306.68	3405.51	3452.36	3312.4	3309.19	3304.78	3306.8	3416.59	3346.08	898.1	4911	4854.39	4626.89	4627.13	4768.7	4654.37	4626.93	4629.32	4626.58	4628.61
899.6	9080	9098.42	8530.52	8531.84	9021.69	8564.88	8531.73	8529.74	8529.17	8529.34	8531.98	8552.93	898.7	4378	4369.96	3960.9	3964.36	4156.14	4082.05	3970.17	3966.22	3960.51	3963.94	3994.24	3991.71	901.2	3728	3734.15	3302.49	3304.73	3412.48	3437.67	3309.81	3306.99	3302.76	3304.84	3425.09	3339.78	897.9	4834	4867.07	4625.26	4625.52	4777.84	4647.6	4625.28	4627.62	4624.95	4627.03
899.4	9013	9073.99	8524.11	8525.5	9005.54	8554.17	8525.11	8523.23	8522.71	8522.89	8525.3	8542.57	898.5	4370	4372.41	3957.39	3960.97	4170.3	4063.25	3966.05	3962.52	3956.99	3960.51	3997.23	3985.67	901	3722	3732.84	3300.47	3302.79	3420.27	3421.06	3307.27	3304.79	3300.74	3302.88	3432.59	3334.04	897.7	4830	4875.35	4623.63	4623.9	4786.9	4641.95	4623.63	4625.91	4623.32	4625.46
899.2	9034	9032.05	8517.69	8519.16	8970.21	8544.19	8518.51	8516.73	8516.26	8516.45	8518.64	8533.09	898.3	4397	4377.63	3953.88	3957.59	4185.61	4044.65	3961.99	3958.83	3953.47	3957.08	4001.34	3979.88	900.8	3821	3730.74	3298.45	3300.86	3428.92	3404.07	3304.78	3302.6	3298.72	3300.93	3438.27	3328.8	897.5	4837	4876.22	4622.01	4622.3	4795.56	4637.19	4621.98	4624.22	4621.69	4623.88
899	8949	8978.23	8511.28	8512.84	8921.76	8534.79	8511.91	8510.23	8509.81	8510.01	8512	8524.26	898.1	4392	4386.38	3950.36	3954.21	4201.94	4027.22	3957.97	3955.15	3949.94	3953.65	4006.51	3974.31	900.6	3710	3727.98	3296.43	3298.93	3438.43	3387.75	3302.32	3300.41	3296.7	3298.97	3441.3	3323.97	897.3	4856	4871.93	4620.38	4620.69	4803.43	4633.13	4620.34	4622.52	4620.05	4622.31
898.8	9096	8919.15	8504.87	8506.52	8867.1	8525.83	8505.32	8503.74	8503.36	8503.57	8505.36	8515.89	897.9	4360	4398.64	3946.85	3950.85	4219.06	4011.42	3953.99	3951.47	3946.42	3950.23	4012.49	3968.94	900.4	3753	3724.48	3294.41	3297.01	3448.82	3372.66	3299.9	3298.23	3294.69	3297.03	3441.05	3319.5	897.1	4899	4866.3	4618.76	4619.08	4810.1	4629.6	4618.69	4620.82	4618.42	4620.74
898.6	8765	8860.17	8498.46	8500.21	8811.82	8517.22	8498.74	8497.24	8496.91	8497.13	8498.74	8507.86	897.7	4443	4413.64	3943.34	3947.49	4236.67	3997.38	3950.04	3947.8	3942.9	3946.81	4018.75	3963.76	900.2	3714	3720.17	3292.39	3295.1	3460.05	3359.07	3297.5	3296.06	3292.67	3295.08	3437.3	3315.34	896.9	4844	4861.04	4617.14	4617.48	4815.12	4626.47	4617.05	4619.13	4616.79	4619.17
898.4	8888	8804.73	8492.06	8493.91	8759.49	8508.9	8492.16	8490.74	8490.46	8490.69	8492.13	8500.1	897.5	4453	4429.9	3939.83	3944.14	4254.33	3985.02	3946.13	3944.13	3939.38	3943.4	4024.3	3958.74	900	3657	3715.22	3290.37	3293.19	3472.09	3347.04	3295.13	3293.89	3290.66	3293.14	3430.25	3311.43	896.7	4849	4856.15	4615.51	4615.87	4818.1	4623.63	4615.4	4617.44	4615.16	4617.61
898.2	8783	8754.49	8485.65	8487.62	8711.89	8500.81	8485.59	8484.25	8484.01	8484.26	8485.53	8492.53	897.3	4460	4445.32	3936.32	3940.8	4271.49	3974.2	3942.24	3940.47	3935.86	3939.99	4027.78	3953.86	899.8	3727	3710.05	3288.36	3291.29	3484.82	3336.49	3292.79	3291.72	3288.64	3291.21	3420.54	3307.74	896.5	4899	4851.04	4613.89	4614.27	4818.75	4621.02	4613.76	4615.75	4613.52	4616.04
898	8762	8710.05	8479.25	8481.35	8669.71	8492.91	8479.02	8477.75	8477.56	8477.82	8478.94	8485.13	897.1	4433	4457.59	3932.81	3937.47	4287.45	3964.72	3938.38	3936.81	3932.34	3936.59	4027.79	3949.12	899.6	3704	3705.17	3286.34	3289.4	3498.1	3327.31	3290.47	3289.56	3286.63	3289.27	3408.98	3304.24	896.3	4803	4845.06	4612.27	4612.67	4816.9	4618.56	4612.11	4614.06	4611.89	4614.49
897.8	8741	8671.33	8472.86	8475.09	8632.93	8485.18	8472.47	8471.25	8471.12	8471.39	8472.36	8477.86	896.9	4476	4464.84	3929.3	3934.16	4301.43	3956.36	3934.54	3933.16	3928.82	3933.19	4023.49	3944.5	899.4	3620	3701.01	3284.33	3287.51	3511.73	3319.31	3288.16	3287.41	3284.62	3287.35	3396.41	3300.89	896.1	4864	4837.74	4610.64	4611.07	4812.57	4616.24	4610.47	4612.37	4610.26	4612.93
897.6	8721	8637.9	8466.46	8468.84	8601.15	8477.58	8465.91	8464.76	8464.67	8464.96	8465.79	8470.69	896.7	4575	4466.2	3925.8	3930.85	4312.57	3948.93	3930.72	3929.51	3925.3	3929.8	4015.05	3939.98	899.2	3747	3697.8	3282.31	3285.64	3525.42	3312.35	3285.88	3285.25	3282.61	3285.43	3383.52	3297.68	895.9	4842	4828.91	4609.02	4609.48	4805.95	4614.02	4608.82	4610.69	4608.63	4611.38
897.4	8549	8609.16	8460.07	8462.6	8573.83	8470.11	8459.36	8458.27	8458.23	8458.53	8459.22	8463.61	896.5	4457	4461.77	3922.29	3927.56	4320.04	3942.24	3926.92	3925.87	3921.78	3926.41	4003.61	3935.55	899	3716	3695.5	3280.3	3283.77	3538.8	3306.25	3283.61	3283.1	3280.6	3283.51	3370.85	3294.58	895.7	4818	4818.63	4607.4	4607.89	4797.35	4611.87	4607.18	4609.01	4607	4609.83
897.2	8504	8584.43	8453.69	8456.39	8550.3	8462.74	8452.81	8451.77	8451.78	8452.11	8452.66	8456.61	896.3	4422	4452.16	3918.79	3924.29	4323.19	3936.14	3923.13	3922.23	3918.26	3923.03	3990.61	3931.2	898.8	3763	3693.85	3278.29	3281.92	3551.41	3300.86	3281.36	3280.96	3278.59	3281.6	3358.74	3291.58	895.5	4831	4807.14	4605.78	4606.3	4787.18	4609.8	4605.54	4607.33	4605.36	4608.29
897	8370	8563.08	8447.31	8450.19	8529.97	8455.45	8446.27	8445.28	8445.34	8445.69	8446.1	8449.67	896.1	4436	4438.04	3915.28	3921.03	4321.56	3930.5	3919.37	3918.59	3914.74	3919.66	3977.3	3926.92	898.6	3691	3692.36	3276.28	3280.08	3562.72	3296.05	3279.11	3278.81	3276.59	3279.7	3347.39	3288.67	895.3	4744	4794.76	4604.16	4604.71	4775.87	4607.78	4603.9	4605.65	4603.73	4606.75
896.8	8430	8544.49	8440.93	8444.01	8512.23	8448.25	8439.73	8438.79	8438.9	8439.27	8439.55	8442.78	895.9	4411	4419.98	3911.78	3917.78	4315.03	3925.22	3915.61	3914.95	3911.22	3916.29	3964.49	3922.71	898.4	3696	3690.45	3274.27	3278.24	3572.18	3291.7	3276.88	3276.68	3274.58	3277.8	3336.9	3285.83	895.1	4786	4781.87	4602.54	4603.13	4763.85	4605.8	4602.25	4603.97	4602.1	4605.21
896.6	8350	8528.15	8434.55	8437.85	8496.57	8441.12	8433.19	8432.3	8432.46	8432.85	8433.01	8435.93	895.7	4434	4398.52	3908.28	3914.55	4303.79	3920.22	3911.87	3911.32	3907.7	3912.94	3952.61	3918.55	898.2	3738	3687.49	3272.26	3276.43	3579.22	3287.73	3274.66	3274.54	3272.58	3275.91	3327.3	3283.06	894.9	4806	4768.78	4600.92	4601.55	4751.49	4603.87	4600.61	4602.29	4600.47	4603.68
896.4	8377	8513.58	8428.18	8431.72	8482.56	8434.04	8426.66	8425.81	8426.02	8426.43	8426.47	8429.13	895.5	4305	4374.29	3904.78	3911.35	4288.35	3915.44	3908.15	3907.7	3904.19	3909.59	3941.83	3914.44	898	3690	3682.89	3270.26	3274.62	3583.35	3284.05	3272.46	3272.41	3270.57	3274.02	3318.57	3280.34	894.7	4712	4755.79	4599.3	4599.97	4739.09	4601.97	4598.97	4600.62	4598.84	4602.15
896.2	8436	8500.45	8421.82	8425.62	8469.84	8427.02	8420.13	8419.32	8419.58	8420.02	8419.93	8422.36	895.3	4349	4347.94	3901.28	3908.16	4269.44	3910.83	3904.43	3904.07	3900.67	3906.24	3932.15	3910.38	897.8	3665	3676.15	3268.26	3272.84	3584.2	3280.6	3270.26	3270.28	3268.57	3272.15	3310.67	3277.68	894.5	4730	4743.1	4597.68	4598.4	4726.89	4600.1	4597.33	4598.94	4597.21	4600.63
896	8415	8488.45	8415.46	8419.54	8458.14	8420.04	8413.6	8412.83	8413.15	8413.62	8413.4	8415.62	895.1	4374	4320.21	3897.79	3905	4247.88	3906.36	3900.72	3900.45	3897.16	3902.91	3923.51	3906.35	897.6	3667	3667.01	3266.25	3271.07	3581.61	3277.35	3268.07	3268.15	3266.58	3270.28	3303.52	3275.07	894.3	4784	4730.87	4596.06	4596.83	4715.07	4598.25	4595.69	4597.27	4595.57	4599.12
895.8	8295	8477.36	8409.1	8413.5	8447.23	8413.11	8407.08	8406.34	8406.71	8407.21	8406.87	8408.91	894.9	4292	4291.78	3894.29	3901.87	4224.51	3902.01	3897.03	3896.83	3893.64	3899.59	3915.77	3902.36	897.4	3697	3655.37	3264.25	3269.31	3575.59	3274.25	3265.89	3266.02	3264.58	3268.42	3297.06	3272.49	894.1	4777	4719.22	4594.44	4595.27	4703.74	4596.42	4594.05	4595.6	4593.94	4597.61
895.6	8354	8467.03	8402.76	8407.49	8436.96	8406.22	8400.56	8399.85	8400.28	8400.81	8400.34	8402.22	894.7	4286	4263.29	3890.8	3898.76	4200.11	3897.76	3893.34	3893.22	3890.13	3896.28	3908.82	3898.41	897.2	3634	3641.37	3262.25	3267.58	3566.4	3271.28	3263.71	3263.9	3262.58	3266.57	3291.21	3269.96	893.9	4676	4708.2	4592.83	4593.72	4692.99	4594.61	4592.41	4593.93	4592.31	4596.11
895.4	8294	8457.32	8396.42	8401.53	8427.2	8399.35	8394.03	8393.36	8393.85	8394.42	8393.82	8395.54	894.5	4256	4235.26	3887.3	3895.68	4175.36	3893.59	3889.66	3889.6	3886.61	3892.97	3902.53	3894.48	897	3651	3625.32	3260.26	3265.87	3554.45	3268.41	3261.54	3261.78	3260.59	3264.73	3285.9	3267.46	893.7	4723	4697.86	4591.21	4592.17	4682.85	4592.82	4590.77	4592.26	4590.68	4594.61
895.2	8324	8448.14	8390.08	8395.61	8417.85	8392.52	8387.52	8386.88	8387.42	8388.03	8387.3	8388.89	894.3	4219	4208.06	3883.81	3892.64	4150.76	3889.49	3885.99	3885.99	3883.1	3889.68	3896.76	3890.57	896.8	3634	3607.67	3258.26	3264.18	3540.24	3265.63	3259.38	3259.66	3258.6	3262.9	3281.05	3264.99	893.5	4710	4688.21	4589.6	4590.63	4673.34	4591.05	4589.13	4590.59	4589.05	4593.12
895	8240	8439.41	8383.75	8389.74	8408.85	8385.72	8381	8380.39	8381	8381.64	8380.78	8382.25	894.1	4244	4182	3880.32	3889.63	4126.73	3885.44	3882.33	3882.38	3879.59	3886.4	3891.41	3886.69	896.6	3652	3588.89	3256.27	3262.52	3524.37	3262.93	3257.23	3257.55	3256.61	3261.08	3276.59	3262.55	893.3	4678	4679.24	4587.99	4589.1	4664.46	4589.28	4587.49	4588.92	4587.42	4591.64
894.8	8211	8431.09	8377.43	8383.93	8400.14	8378.94	8374.49	8373.9	8374.57	8375.26	8374.26	8375.63	893.9	4202	4157.26	3876.84	3886.66	4103.55	3881.45	3878.67	3878.78	3876.08	3883.14	3886.39	3882.84	896.4	3553	3569.47	3254.28	3260.89	3507.37	3260.3	3255.08	3255.43	3254.62	3259.27	3272.47	3260.13	893.1	4677	4670.93	4586.37	4587.57	4656.19	4587.53	4585.85	4587.26	4585.79	4590.17
894.6	8258	8423.13	8371.12	8378.18	8391.67	8372.18	8367.97	8367.42	8368.15	8368.89	8367.75	8369.01	893.7	4167	4133.96	3873.35	3883.74	4081.42	3877.51	3875.02	3875.17	3872.57	3879.89	3881.63	3879	896.2	3554	3549.85	3252.3	3259.29	3489.76	3257.72	3252.93	3253.32	3252.64	3257.48	3268.64	3257.74	892.9	4670	4663.26	4584.76	4586.06	4648.52	4585.79	4584.21	4585.59	4584.16	4588.71
894.4	8168	8415.51	8364.82	8372.51	8383.41	8365.44	8361.46	8360.93	8361.73	8362.52	8361.24	8362.41	893.5	4186	4112.17	3869.87	3880.87	4060.46	3873.6	3871.38	3871.57	3869.06	3876.65	3877.08	3875.18	896	3559	3530.42	3250.31	3257.73	3471.96	3255.2	3250.8	3251.21	3250.66	3255.7	3265.04	3255.37	892.7	4674	4656.2	4583.15	4584.56	4641.41	4584.06	4582.57	4583.93	4582.53	4587.25
894.2	8281	8408.21	8358.53	8366.92	8375.33	8358.73	8354.95	8354.44	8355.32	8356.16	8354.73	8355.82	893.3	4064	4091.89	3866.39	3878.06	4040.71	3869.73	3867.74	3867.97	3865.55	3873.43	3872.68	3871.37	895.8	3514	3511.48	3248.33	3256.2	3454.32	3252.71	3248.66	3249.11	3248.68	3253.93	3261.64	3253.02	892.5	4603	4649.71	4581.54	4583.07	4634.82	4582.33	4580.93	4582.26	4580.9	4585.81
894	8340	8401.21	8352.25	8361.43	8367.42	8352.02	8348.44	8347.96	8348.9	8349.81	8348.22	8349.24	893.1	4110	4073.11	3862.91	3875.32	4022.21	3865.89	3864.1	3864.37	3862.04	3870.23	3868.41	3867.58	895.6	3536	3493.25	3246.35	3254.73	3437.1	3250.27	3246.53	3247	3246.7	3252.19	3258.4	3250.69	892.3	4538	4643.75	4579.94	4581.59	4628.72	4580.61	4579.29	4580.6	4579.27	4584.38
893.8	8381	8394.52	8345.98	8356.05	8359.63	8345.34	8341.94	8341.47	8342.49	8343.47	8341.72	8342.67	892.9	4058	4055.8	3859.44	3872.64	4004.92	3862.07	3860.47	3860.78	3858.54	3867.05	3864.23	3863.81	895.4	3519	3475.89	3244.38	3253.3	3420.48	3247.86	3244.4	3244.9	3244.73	3250.45	3255.3	3248.38	892.1	4634	4638.29	4578.33	4580.14	4623.06	4578.9	4577.65	4578.94	4577.64	4582.96
893.6	8357	8388.12	8339.72	8350.79	8351.98	8338.66	8335.43	8334.99	8336.09	8337.14	8335.21	8336.1	892.7	4083	4039.91	3855.97	3870.06	3988.82	3858.28	3856.85	3857.18	3855.03	3863.89	3860.14	3860.05	895.2	3551	3459.53	3242.41	3251.93	3404.6	3245.48	3242.28	3242.8	3242.76	3248.74	3252.33	3246.08	891.9	4657	4633.29	4576.72	4578.7	4617.82	4577.19	4576.01	4577.27	4576.01	4581.56
893.4	8328	8382.03	8333.47	8345.69	8344.42	8332	8328.93	8328.5	8329.68	8330.82	8328.71	8329.54	892.5	3955	4025.39	3852.5	3867.57	3973.86	3854.51	3853.23	3853.59	3851.53	3860.74	3856.12	3856.3	895	3465	3444.22	3240.44	3250.63	3389.53	3243.13	3240.16	3240.69	3240.79	3247.05	3249.45	3243.8	891.7	4570	4628.71	4575.12	4577.28	4612.95	4575.49	4574.37	4575.61	4574.38	4580.16
893.2	8298	8376.27	8327.24	8340.77	8336.96	8325.35	8322.43	8322.02	8323.28	8324.5	8322.21	8322.99	892.3	4026	4012.16	3849.03	3865.19	3959.96	3850.76	3849.61	3850	3848.03	3857.63	3852.15	3852.56	894.8	3378	3429.99	3238.48	3249.4	3375.32	3240.8	3238.05	3238.59	3238.82	3245.38	3246.65	3241.53	891.5	4598	4624.52	4573.52	4575.89	4608.41	4573.8	4572.73	4573.95	4572.75	4578.79
893	8343	8370.85	8321.02	8336.07	8329.59	8318.72	8315.93	8315.54	8316.89	8318.21	8315.71	8316.44	892.1	3977	4000.17	3845.57	3862.94	3947.06	3847.03	3846	3846.41	3844.53	3854.53	3848.23	3848.83	894.6	3389	3416.88	3236.52	3248.26	3361.99	3238.5	3235.93	3236.5	3236.86	3243.73	3243.93	3239.27	891.3	4617	4620.69	4571.92	4574.53	4604.18	4572.1	4571.1	4572.3	4571.12	4577.43
892.8	8384	8365.84	8314.82	8331.63	8322.29	8312.09	8309.43	8309.05	8310.5	8311.92	8309.21	8309.89	891.9	3937	3989.36	3842.11	3860.84	3935.09	3843.31	3842.39	3842.82	3841.03	3851.47	3844.35	3845.11	894.4	3405	3404.86	3234.56	3247.23	3349.53	3236.21	3233.82	3234.4	3234.91	3242.11	3241.26	3237.02	891.1	4648	4617.2	4570.32	4573.21	4600.21	4570.42	4569.46	4570.64	4569.5	4576.09
892.6	8275	8361.27	8308.64	8327.52	8315.06	8305.47	8302.93	8302.57	8304.11	8305.66	8302.71	8303.35	891.7	3985	3979.68	3838.66	3858.93	3923.96	3839.6	3838.78	3839.24	3837.53	3848.43	3840.51	3841.4	894.2	3320	3393.93	3232.61	3246.31	3337.91	3233.94	3231.72	3232.3	3232.95	3240.51	3238.66	3234.79	890.9	4600	4614.01	4568.72	4571.93	4596.47	4568.73	4567.82	4568.98	4567.87	4574.77
892.4	8316	8357.22	8302.48	8323.82	8307.88	8298.86	8296.43	8296.09	8297.73	8299.41	8296.22	8296.82	891.5	3978	3971.07	3835.21	3857.21	3913.6	3835.91	3835.18	3835.65	3834.03	3845.43	3836.7	3837.7	894	3314	3384.07	3230.66	3245.53	3327.09	3231.69	3229.61	3230.21	3231.01	3238.94	3236.1	3232.56	890.7	4576	4611.12	4567.13	4570.69	4592.95	4567.05	4566.18	4567.32	4566.24	4573.47
892.2	8376	8353.8	8296.34	8320.62	8300.77	8292.26	8289.93	8289.6	8291.35	8293.18	8289.72	8290.29	891.3	3888	3963.49	3831.76	3855.73	3903.95	3832.23	3831.58	3832.07	3830.54	3842.47	3832.91	3834.01	893.8	3372	3375.25	3228.72	3244.9	3317.05	3229.45	3227.51	3228.12	3229.06	3237.41	3233.59	3230.34	890.5	4531	4608.51	4565.53	4569.51	4589.62	4565.37	4564.55	4565.66	4564.61	4572.2
892	8323	8351.13	8290.22	8318.06	8293.69	8285.66	8283.44	8283.12	8284.98	8286.98	8283.23	8283.76	891.1	3823	3956.9	3828.32	3854.53	3894.92	3828.56	3827.98	3828.49	3827.05	3839.55	3829.15	3830.33	893.6	3395	3367.45	3226.79	3244.47	3307.74	3227.23	3225.41	3226.03	3227.12	3235.91	3231.11	3228.14	890.3	4700	4606.17	4563.95	4568.41	4586.45	4563.7	4562.91	4564.01	4562.98	4570.95
891.8	8258	8349.37	8284.13	8316.3	8286.67	8279.07	8276.94	8276.64	8278.62	8280.79	8276.73	8277.24	890.9	3916	3951.28	3824.89	3853.64	3886.46	3824.9	3824.39	3824.91	3823.56	3836.66	3825.41	3826.65	893.4	3335	3360.64	3224.86	3244.24	3299.1	3225.02	3223.32	3223.94	3225.19	3234.45	3228.66	3225.94	890.1	4532	4604.1	4562.36	4567.39	4583.42	4562.02	4561.27	4562.35	4561.36	4569.73
891.6	8382	8348.72	8278.07	8315.53	8279.68	8272.49	8270.45	8270.16	8272.26	8274.64	8270.24	8270.72	890.7	3944	3946.63	3821.45	3853.11	3878.5	3821.25	3820.8	3821.33	3820.07	3833.84	3821.69	3822.98	893.2	3400	3354.81	3222.94	3244.26	3291.09	3222.82	3221.22	3221.85	3223.26	3233.03	3226.25	3223.75	889.9	4565	4602.31	4560.77	4566.48	4580.52	4560.35	4559.63	4560.7	4559.73	4568.55
891.4	8316	8349.4	8272.03	8315.98	8272.73	8265.91	8263.95	8263.67	8265.92	8268.52	8263.75	8264.2	890.5	3959	3942.92	3818.03	3852.99	3870.99	3817.6	3817.21	3817.75	3816.58	3831.06	3817.98	3819.31	893	3302	3349.94	3221.03	3244.56	3283.65	3220.62	3219.13	3219.76	3221.34	3231.66	3223.86	3221.56	889.7	4608	4600.83	4559.19	4565.73	4577.73	4558.69	4558	4559.04	4558.11	4567.4
891.2	8362	8351.66	8266.04	8317.88	8265.81	8259.34	8257.46	8257.19	8259.58	8262.44	8257.26	8257.68	890.3	3974	3940.17	3814.61	3853.33	3863.86	3813.97	3813.62	3814.17	3813.1	3828.34	3814.29	3815.66	892.8	3340	3346.03	3219.12	3245.18	3276.74	3218.44	3217.04	3217.68	3219.43	3230.34	3221.5	3219.38	889.5	4559	4599.69	4557.62	4565.15	4575.03	4557.02	4556.36	4557.39	4556.48	4566.3
891	8470	8355.78	8260.08	8321.52	8258.92	8252.77	8250.97	8250.71	8253.25	8256.4	8250.77	8251.17	890.1	3932	3938.4	3811.2	3854.19	3857.09	3810.33	3810.03	3810.59	3809.62	3825.7	3810.61	3812	892.6	3306	3343.06	3217.23	3246.15	3270.3	3216.27	3214.95	3215.59	3217.52	3229.08	3219.16	3217.21	889.3	4567	4598.94	4556.04	4564.83	4572.43	4555.35	4554.72	4555.73	4554.86	4565.24
890.8	8351	8362.05	8254.16	8327.17	8252.06	8246.21	8244.48	8244.23	8246.93	8250.41	8244.28	8244.66	889.9	3919	3937.61	3807.8	3855.61	3850.63	3806.71	3806.45	3807.02	3806.14	3823.13	3806.94	3808.35	892.4	3332	3341.03	3215.34	3247.53	3264.3	3214.1	3212.86	3213.51	3215.62	3227.88	3216.84	3215.04	889.1	4566	4598.65	4554.47	4564.83	4569.9	4553.69	4553.08	4554.08	4553.23	4564.24
890.6	8475	8370.71	8248.29	8335.06	8245.23	8239.66	8237.99	8237.75	8240.61	8244.48	8237.79	8238.15	889.7	3977	3937.84	3804.41	3857.66	3844.43	3803.09	3802.87	3803.45	3802.67	3820.65	3803.29	3804.71	892.2	3330	3339.96	3213.46	3249.35	3258.68	3211.95	3210.77	3211.42	3213.72	3226.75	3214.54	3212.88	888.9	4659	4598.92	4552.91	4565.26	4567.44	4552.03	4551.45	4552.43	4551.61	4563.3
890.4	8415	8381.96	8242.48	8345.37	8238.41	8233.1	8231.5	8231.27	8234.32	8238.6	8231.3	8231.64	889.5	3940	3939.11	3801.02	3860.38	3838.48	3799.48	3799.29	3799.87	3799.2	3818.27	3799.64	3801.07	892	3366	3339.85	3211.59	3251.65	3253.41	3209.79	3208.69	3209.34	3211.84	3225.69	3212.26	3210.73	888.7	4628	4599.87	4551.35	4566.21	4565.04	4550.37	4549.81	4550.78	4549.98	4562.43
890.2	8477	8395.89	8236.72	8358.19	8231.62	8226.56	8225.01	8224.79	8228.03	8232.81	8224.81	8225.14	889.3	3960	3941.45	3797.65	3863.82	3832.73	3795.87	3795.71	3796.3	3795.73	3816	3796	3797.44	891.8	3327	3340.71	3209.74	3254.48	3248.44	3207.65	3206.6	3207.26	3209.96	3224.73	3209.99	3208.58	888.5	4626	4601.63	4549.79	4567.84	4562.7	4548.71	4548.17	4549.12	4548.36	4561.65
890	8485	8412.36	8231.03	8373.36	8224.85	8220.01	8218.52	8218.31	8221.76	8227.11	8218.33	8218.64	889.1	3973	3944.89	3794.28	3868	3827.17	3792.26	3792.14	3792.73	3792.26	3813.86	3792.37	3793.81	891.6	3326	3342.54	3207.89	3257.87	3243.76	3205.51	3204.52	3205.18	3208.09	3223.86	3207.74	3206.43	888.3	4669	4604.35	4548.24	4570.26	4560.4	4547.05	4546.54	4547.47	4546.74	4560.95
889.8	8371	8430.86	8225.41	8390.33	8218.09	8213.47	8212.03	8211.83	8215.51	8221.51	8211.84	8212.13	888.9	3919	3949.42	3790.93	3872.94	3821.77	3788.66	3788.56	3789.16	3788.8	3811.86	3788.74	3790.18	891.4	3289	3345.37	3206.07	3261.84	3239.31	3203.37	3202.44	3203.1	3206.24	3223.1	3205.49	3204.29	888.1	4566	4608.16	4546.7	4573.62	4558.15	4545.4	4544.9	4545.82	4545.12	4560.36
889.6	8465	8450.3	8219.88	8407.99	8211.35	8206.93	8205.54	8205.35	8209.28	8216.04	8205.35	8205.63	888.7	3985	3955.03	3787.59	3878.62	3816.51	3785.06	3784.99	3785.59	3785.35	3810.02	3785.13	3786.56	891.2	3330	3349.18	3204.25	3266.41	3235.09	3201.24	3200.36	3201.02	3204.39	3222.47	3203.26	3202.15	887.9	4674	4613.18	4545.16	4578.02	4555.94	4543.74	4543.26	4544.17	4543.5	4559.9
889.4	8458	8468.82	8214.44	8424.45	8204.63	8200.39	8199.05	8198.87	8203.06	8210.72	8198.87	8199.13	888.5	3983	3961.69	3784.27	3885	3811.39	3781.47	3781.42	3782.02	3781.9	3808.36	3781.51	3782.94	891	3370	3353.98	3202.46	3271.57	3231.05	3199.12	3198.28	3198.94	3202.55	3221.98	3201.05	3200.01	887.7	4594	4619.44	4543.63	4583.46	4553.76	4542.09	4541.63	4542.52	4541.88	4559.58
889.2	8414	8483.82	8209.11	8437.07	8197.92	8193.86	8192.57	8192.39	8196.87	8205.58	8192.38	8192.64	888.3	3908	3969.28	3780.96	3891.97	3806.38	3777.88	3777.85	3778.45	3778.45	3806.91	3777.91	3779.33	890.8	3373	3359.72	3200.68	3277.28	3227.18	3196.99	3196.21	3196.86	3200.73	3221.67	3198.84	3197.88	887.5	4628	4626.83	4542.11	4589.83	4551.62	4540.44	4539.99	4540.87	4540.26	4559.42
889	8521	8492.39	8203.9	8442.85	8191.23	8187.33	8186.08	8185.91	8190.7	8200.67	8185.9	8186.14	888.1	4029	3977.66	3777.67	3899.34	3801.47	3774.29	3774.28	3774.89	3775.02	3805.69	3774.3	3775.72	890.6	3372	3366.33	3198.92	3283.47	3223.47	3194.88	3194.13	3194.78	3198.93	3221.55	3196.64	3195.76	887.3	4605	4634.96	4540.6	4596.71	4549.51	4538.78	4538.35	4539.22	4538.65	4559.44
888.8	8454	8492.27	8198.84	8439.48	8184.54	8180.8	8179.59	8179.43	8184.56	8196.03	8179.41	8179.64	887.9	3969	3986.56	3774.4	3906.85	3796.66	3770.7	3770.71	3771.32	3771.58	3804.72	3770.71	3772.11	890.4	3403	3373.72	3197.18	3290.01	3219.89	3192.76	3192.05	3192.71	3197.13	3221.66	3194.45	3193.63	887.1	4676	4643.01	4539.1	4603.26	4547.43	4537.13	4536.72	4537.57	4537.03	4559.67
888.6	8499	8482.92	8193.93	8426.31	8177.87	8174.27	8173.11	8172.95	8178.46	8191.76	8172.93	8173.15	887.7	3957	3995.63	3771.15	3914.12	3791.93	3767.12	3767.14	3767.76	3768.16	3804.04	3767.11	3768.5	890.2	3360	3381.7	3195.47	3296.7	3216.42	3190.65	3189.98	3190.63	3195.36	3222.05	3192.27	3191.51	886.9	4595	4649.69	4537.61	4608.16	4545.37	4535.48	4535.08	4535.92	4535.42	4560.13
888.4	8460	8465.86	8189.22	8404.71	8171.21	8167.75	8166.62	8166.47	8172.38	8187.96	8166.45	8166.66	887.5	3913	4004.4	3767.92	3920.65	3787.28	3763.54	3763.58	3764.19	3764.74	3803.68	3763.52	3764.9	890	3438	3390.04	3193.78	3303.26	3213.07	3188.54	3187.91	3188.56	3193.6	3222.76	3190.09	3189.39	886.7	4605	4653.56	4536.14	4609.96	4543.34	4533.83	4533.44	4534.27	4533.8	4560.85
888.2	8410	8443.97	8184.73	8377.37	8164.56	8161.23	8160.14	8159.99	8166.35	8184.79	8159.96	8160.16	887.3	4087	4012.32	3764.72	3925.88	3782.7	3759.97	3760.01	3760.63	3761.33	3803.66	3759.94	3761.3	889.8	3392	3398.42	3192.13	3309.32	3209.8	3186.44	3185.84	3186.48	3191.86	3223.85	3187.93	3187.28	886.5	4665	4653.69	4534.68	4607.69	4541.33	4532.18	4531.81	4532.63	4532.19	4561.86
888	8433	8420.47	8180.5	8347.24	8157.91	8154.71	8153.65	8153.51	8160.37	8182.5	8153.48	8153.67	887.1	4013	4018.81	3761.55	3929.19	3778.18	3756.39	3756.45	3757.07	3757.93	3804.01	3756.35	3757.7	889.6	3413	3406.45	3190.51	3314.43	3206.63	3184.34	3183.76	3184.41	3190.14	3225.39	3185.76	3185.17	886.3	4679	4650.31	4533.23	4601.53	4539.34	4530.53	4530.17	4530.98	4530.58	4563.2
887.8	8318	8398.16	8176.58	8316.71	8151.28	8148.19	8147.17	8147.04	8154.44	8181.4	8147	8147.18	886.9	4075	4023.35	3758.41	3930.03	3773.73	3752.82	3752.89	3753.5	3754.54	3804.78	3752.77	3754.1	889.4	3367	3413.74	3188.92	3318.12	3203.53	3182.24	3181.69	3182.34	3188.44	3227.46	3183.61	3183.06	886.1	4678	4644.62	4531.8	4592.7	4537.37	4528.88	4528.53	4529.33	4528.97	4564.88
887.6	8383	8379.14	8173.04	8287.38	8144.65	8141.68	8140.69	8140.56	8148.56	8181.97	8140.52	8140.69	886.7	4011	4025.58	3755.3	3928.01	3769.32	3749.24	3749.33	3749.94	3751.16	3805.99	3749.19	3750.51	889.2	3385	3419.93	3187.38	3319.94	3200.5	3180.14	3179.62	3180.26	3186.77	3230.15	3181.46	3180.95	885.9	4646	4638.16	4530.4	4582.66	4535.41	4527.24	4526.9	4527.68	4527.37	4566.93
887.4	8496	8364.97	8169.96	8260.11	8138.03	8135.16	8134.2	8134.08	8142.76	8184.76	8134.04	8134.2	886.5	3909	4025.38	3752.24	3922.99	3764.97	3745.68	3745.77	3746.38	3747.79	3807.66	3745.62	3746.92	889	3448	3424.79	3185.88	3319.56	3197.53	3178.05	3177.55	3178.19	3185.13	3233.56	3179.32	3178.84	885.7	4629	4632.12	4529.02	4572.6	4533.48	4525.59	4525.26	4526.04	4525.76	4569.38
887.2	8387	8356.81	8167.45	8235.27	8131.42	8128.65	8127.72	8127.6	8137.04	8190.48	8127.56	8127.71	886.3	4003	4022.93	3749.23	3915.11	3760.66	3742.11	3742.21	3742.82	3744.43	3809.83	3742.05	3743.33	888.8	3396	3428.27	3184.44	3316.82	3194.62	3175.95	3175.49	3176.12	3183.51	3237.81	3177.18	3176.74	885.5	4569	4627.22	4527.66	4563.22	4531.56	4523.94	4523.63	4524.39	4524.16	4572.26
887	8398	8355.65	8165.69	8212.93	8124.81	8122.14	8121.23	8121.12	8131.41	8199.86	8121.07	8121.23	886.1	3984	4018.64	3746.26	3904.74	3756.39	3738.54	3738.65	3739.26	3741.09	3812.51	3738.47	3739.74	888.6	3376	3430.56	3183.05	3311.78	3191.76	3173.86	3173.42	3174.05	3181.93	3243.01	3175.04	3174.64	885.3	4625	4623.78	4526.34	4554.82	4529.65	4522.3	4521.99	4522.74	4522.56	4575.56
886.8	8400	8362.29	8164.86	8192.96	8118.21	8115.63	8114.75	8114.65	8125.9	8213.6	8114.59	8114.74	885.9	4064	4013.08	3743.36	3892.46	3752.17	3734.98	3735.09	3735.7	3737.77	3815.72	3734.91	3736.16	888.4	3464	3432.07	3181.73	3304.72	3188.95	3171.78	3171.35	3171.98	3180.39	3249.29	3172.91	3172.54	885.1	4585	4621.9	4525.05	4547.48	4527.75	4520.65	4520.35	4521.1	4520.97	4579.31
886.6	8403	8377.24	8165.25	8175.15	8111.62	8109.12	8108.27	8108.17	8120.51	8232.13	8108.11	8108.25	885.7	4067	4006.87	3740.53	3878.86	3747.98	3731.41	3731.53	3732.14	3734.46	3819.47	3731.34	3732.57	888.2	3438	3433.35	3180.49	3296.04	3186.19	3169.69	3169.28	3169.91	3178.88	3256.78	3170.78	3170.44	884.9	4581	4621.51	4523.81	4541.15	4525.87	4519.01	4518.72	4519.45	4519.38	4583.48
886.4	8486	8400.39	8167.21	8159.25	8105.03	8102.62	8101.79	8101.69	8115.3	8255.21	8101.63	8101.77	885.5	3975	4000.6	3737.78	3864.54	3743.82	3727.85	3727.98	3728.58	3731.18	3823.75	3727.77	3728.99	888	3417	3434.99	3179.33	3286.23	3183.46	3167.61	3167.22	3167.84	3177.42	3265.6	3168.66	3168.35	884.7	4637	4622.48	4522.61	4535.71	4524	4517.36	4517.08	4517.81	4517.79	4588.04
886.2	8344	8430.25	8171.2	8144.97	8098.45	8096.11	8095.31	8095.21	8110.28	8281.15	8095.15	8095.28	885.3	3986	3994.73	3735.12	3849.96	3739.7	3724.29	3724.42	3725.03	3727.91	3828.52	3724.21	3725.41	887.8	3453	3437.59	3178.27	3275.73	3180.77	3165.52	3165.15	3165.77	3176.01	3275.86	3166.54	3166.25	884.5	4738	4624.62	4521.47	4531.04	4522.15	4515.72	4515.45	4516.16	4516.21	4592.95
886	8462	8462.93	8177.75	8132.06	8091.87	8089.61	8088.82	8088.73	8105.51	8305.7	8088.67	8088.8	885.1	3963	3989.62	3732.57	3835.52	3735.6	3720.73	3720.87	3721.47	3724.68	3833.75	3720.65	3721.83	887.6	3486	3441.67	3177.33	3264.97	3178.12	3163.44	3163.09	3163.7	3174.66	3287.66	3164.42	3164.16	884.3	4571	4627.72	4520.39	4526.98	4520.3	4514.07	4513.81	4514.51	4514.63	4598.1
885.8	8448	8491.69	8187.49	8120.28	8085.3	8083.1	8082.34	8082.26	8101.06	8321.71	8082.19	8082.31	884.9	4016	3985.47	3730.14	3821.48	3731.54	3717.17	3717.31	3717.91	3721.47	3839.35	3717.08	3718.25	887.4	3433	3447.61	3176.53	3254.24	3175.5	3161.36	3161.03	3161.63	3173.36	3301.03	3162.31	3162.07	884.1	4675	4631.52	4519.4	4523.43	4518.46	4512.43	4512.18	4512.87	4513.06	4603.36
885.6	8418	8509.57	8201.1	8109.42	8078.73	8076.6	8075.86	8075.78	8097.02	8321.63	8075.72	8075.83	884.7	3929	3982.37	3727.86	3808.03	3727.5	3713.61	3713.76	3714.36	3718.3	3845.2	3713.53	3714.68	887.2	3384	3455.67	3175.89	3243.79	3172.91	3159.28	3158.96	3159.57	3172.14	3315.99	3160.2	3159.98	883.9	4666	4635.74	4518.5	4520.27	4516.63	4510.79	4510.54	4511.22	4511.49	4608.54
885.4	8559	8514.66	8219.26	8099.29	8072.16	8070.1	8069.38	8069.3	8093.5	8302.94	8069.24	8069.34	884.5	4019	3980.3	3725.76	3795.28	3723.48	3710.05	3710.2	3710.8	3715.16	3851.13	3709.97	3711.1	887	3475	3465.96	3175.44	3233.78	3170.35	3157.2	3156.9	3157.5	3171	3332.43	3158.09	3157.89	883.7	4553	4640.06	4517.72	4517.41	4514.81	4509.15	4508.9	4509.58	4509.94	4613.39
885.2	8554	8512.25	8242.6	8089.74	8065.6	8063.6	8062.9	8062.82	8090.66	8270.33	8062.76	8062.86	884.3	3963	3979.12	3723.89	3783.27	3719.49	3706.5	3706.65	3707.25	3712.06	3856.93	3706.41	3707.53	886.8	3498	3478.39	3175.23	3224.29	3167.81	3155.13	3154.84	3155.43	3169.94	3350.12	3155.99	3155.81	883.5	4619	4644.16	4517.08	4514.77	4513	4507.5	4507.27	4507.94	4508.39	4617.61
885	8522	8510.75	8271.48	8080.67	8059.04	8057.1	8056.42	8056.35	8088.69	8231.73	8056.28	8056.38	884.1	3995	3978.66	3722.29	3772.01	3715.52	3702.94	3703.1	3703.69	3709.02	3862.32	3702.85	3703.96	886.6	3546	3492.68	3175.32	3215.38	3165.3	3153.05	3152.77	3153.37	3169	3368.66	3153.89	3153.72	883.3	4699	4647.68	4516.62	4512.31	4511.19	4505.86	4505.63	4506.29	4506.85	4620.9
884.8	8562	8516.53	8305.87	8071.97	8052.48	8050.6	8049.94	8049.87	8087.79	8193.45	8049.8	8049.9	883.9	3989	3978.64	3721.03	3761.51	3711.57	3699.39	3699.55	3700.14	3706.03	3867	3699.3	3700.39	886.4	3479	3508.27	3175.76	3207.07	3162.81	3150.98	3150.71	3151.3	3168.17	3387.4	3151.78	3151.64	883.1	4681	4650.32	4516.39	4509.98	4509.4	4504.22	4504	4504.65	4505.33	4622.91
884.6	8471	8532.15	8344.81	8063.56	8045.93	8044.11	8043.46	8043.39	8088.22	8158.8	8043.32	8043.41	883.7	3971	3978.79	3720.21	3751.71	3707.64	3695.84	3696	3696.58	3703.11	3870.6	3695.74	3696.82	886.2	3505	3524.34	3176.66	3199.35	3160.34	3148.9	3148.65	3149.24	3167.49	3405.4	3149.69	3149.55	882.9	4560	4651.87	4516.47	4507.76	4507.61	4502.58	4502.36	4503	4503.81	4623.4
884.4	8567	8556.48	8385.89	8055.41	8039.39	8037.61	8036.98	8036.92	8090.25	8128.89	8036.84	8036.93	883.5	3988	3978.85	3719.96	3742.59	3703.72	3692.28	3692.45	3693.03	3700.26	3872.77	3692.19	3693.25	886	3501	3539.79	3178.12	3192.2	3157.89	3146.83	3146.59	3147.17	3166.98	3421.45	3147.59	3147.47	882.7	4669	4652.25	4516.97	4505.62	4505.82	4500.94	4500.73	4501.36	4502.32	4622.2
884.2	8576	8585.17	8424.56	8047.46	8032.84	8031.12	8030.5	8030.44	8094.14	8103.68	8030.37	8030.45	883.3	3962	3978.63	3720.43	3734.1	3699.83	3688.73	3688.9	3689.48	3697.51	3873.2	3688.64	3689.68	885.8	3576	3553.38	3180.3	3185.59	3155.46	3144.76	3144.53	3145.11	3166.67	3434.15	3145.5	3145.39	882.5	4662	4651.54	4518.01	4503.55	4504.05	4499.3	4499.09	4499.71	4500.84	4619.27
884	8635	8611.08	8454.05	8039.67	8026.3	8024.62	8024.02	8023.96	8100.11	8082.62	8023.89	8023.97	883.1	3941	3978.04	3721.82	3726.17	3695.95	3685.18	3685.35	3685.92	3694.87	3871.64	3685.09	3686.11	885.6	3601	3563.89	3183.37	3179.48	3153.05	3142.69	3142.47	3143.04	3166.6	3442.14	3143.41	3143.31	882.3	4657	4650.04	4519.8	4501.53	4502.27	4497.65	4497.45	4498.07	4499.39	4614.71
883.8	8688	8626.14	8466.92	8032.03	8019.76	8018.13	8017.54	8017.49	8108.28	8064.99	8017.41	8017.49	882.9	3895	3977.19	3724.39	3718.76	3692.08	3681.63	3681.8	3682.37	3692.36	3867.98	3681.54	3682.55	885.4	3518	3570.47	3187.53	3173.83	3150.66	3140.62	3140.41	3140.98	3166.82	3444.33	3141.32	3141.23	882.1	4656	4648.19	4522.57	4499.56	4500.51	4496.01	4495.82	4496.43	4497.97	4608.75
883.6	8618	8624.65	8458.3	8024.51	8013.22	8011.63	8011.06	8011.01	8118.58	8050.04	8010.93	8011.01	882.7	4022	3976.32	3728.39	3711.81	3688.23	3678.08	3678.25	3678.82	3690.03	3862.22	3677.99	3678.98	885.2	3560	3572.89	3193	3168.6	3148.28	3138.55	3138.35	3138.91	3167.38	3440.26	3139.23	3139.16	881.9	4679	4646.59	4526.61	4497.63	4498.75	4494.37	4494.18	4494.78	4496.58	4601.68
883.4	8524	8606.1	8428.78	8017.1	8006.68	8005.14	8004.59	8004.53	8130.56	8037.13	8004.46	8004.53	882.5	3954	3975.88	3734.14	3705.27	3684.39	3674.53	3674.7	3675.27	3687.89	3854.5	3674.44	3675.42	885	3587	3571.63	3200.05	3163.75	3145.91	3136.48	3136.29	3136.85	3168.35	3430.14	3137.14	3137.08	881.7	4600	4645.87	4532.23	4495.73	4496.99	4492.73	4492.55	4493.14	4495.23	4593.84
883.2	8559	8574.48	8383.98	8009.78	8000.15	7998.65	7998.11	7998.06	8143.18	8025.71	7997.98	7998.05	882.3	4047	3976.43	3741.96	3699.09	3680.56	3670.98	3671.15	3671.72	3686.03	3845.07	3670.89	3671.86	884.8	3504	3567.89	3208.91	3159.23	3143.56	3134.42	3134.23	3134.79	3169.81	3414.87	3135.05	3135	881.5	4570	4646.67	4539.76	4493.86	4495.24	4491.09	4490.91	4491.5	4493.94	4585.52
883	8525	8535.02	8331.42	8002.53	7993.62	7992.16	7991.63	7991.58	8154.54	8015.37	7991.5	7991.57	882.1	3977	3978.63	3752.13	3693.23	3676.75	3667.43	3667.61	3668.17	3684.5	3834.26	3667.34	3668.29	884.6	3588	3563.24	3219.83	3155.01	3141.22	3132.35	3132.17	3132.72	3171.84	3395.76	3132.97	3132.93	881.3	4634	4649.55	4549.47	4492.01	4493.49	4489.45	4489.28	4489.86	4492.71	4577
882.8	8496	8491.11	8277.52	7995.36	7987.09	7985.67	7985.15	7985.11	8161.94	8005.82	7985.02	7985.09	881.9	3976	3983.08	3764.88	3687.64	3672.94	3663.89	3664.06	3664.61	3683.41	3822.41	3663.79	3664.73	884.4	3565	3559.34	3233	3151.04	3138.9	3130.28	3130.11	3130.66	3174.54	3374.2	3130.89	3130.85	881.1	4651	4654.84	4561.45	4490.19	4491.75	4487.81	4487.64	4488.21	4491.56	4568.51
882.6	8495	8443.8	8226.38	7988.25	7980.57	7979.18	7978.67	7978.63	8162.52	7996.85	7978.55	7978.61	881.7	3968	3990.29	3780.24	3682.28	3669.15	3660.34	3660.51	3661.07	3682.88	3809.88	3660.24	3661.17	884.2	3543	3557.67	3248.5	3147.3	3136.59	3128.22	3128.05	3128.6	3178.03	3351.51	3128.81	3128.78	880.9	4713	4662.47	4575.47	4488.38	4490.01	4486.17	4486.01	4486.57	4490.53	4560.2
882.4	8474	8393.28	8180.09	7981.2	7974.04	7972.69	7972.19	7972.15	8154.58	7988.31	7972.07	7972.13	881.5	3972	4000.4	3797.95	3677.14	3665.37	3656.79	3656.97	3657.51	3683.05	3796.99	3656.7	3657.61	884	3621	3559.22	3266.23	3143.76	3134.28	3126.15	3126	3126.54	3182.41	3328.72	3126.73	3126.71	880.7	4699	4671.68	4590.59	4486.59	4488.27	4484.53	4484.37	4484.93	4489.64	4552.19
882.2	8321	8340.54	8139.35	7974.19	7967.52	7966.2	7965.72	7965.68	8138.48	7980.09	7965.6	7965.65	881.3	3997	4013.02	3817.22	3672.17	3661.6	3653.24	3653.42	3653.97	3684.09	3783.99	3653.15	3654.05	883.8	3573	3564.4	3285.76	3140.38	3131.99	3124.09	3123.94	3124.48	3187.79	3306.57	3124.65	3124.64	880.5	4652	4680.56	4604.81	4484.81	4486.54	4482.9	4482.73	4483.29	4488.94	4544.54
882	8366	8287.71	8104.11	7967.23	7961	7959.71	7959.24	7959.2	8116.47	7972.14	7959.12	7959.17	881.1	4042	4026.87	3836.39	3667.34	3657.83	3649.7	3649.87	3650.42	3686.21	3771.1	3649.61	3650.49	883.6	3493	3572.86	3306.15	3137.15	3129.71	3122.03	3121.88	3122.42	3194.29	3285.56	3122.57	3122.56	880.3	4687	4686.04	4614.92	4483.05	4484.82	4481.26	4481.1	4481.65	4488.52	4537.31
881.8	8186	8237.2	8073.93	7960.31	7954.48	7953.22	7952.76	7952.73	8091.47	7964.4	7952.64	7952.7	880.9	4021	4039.61	3852.76	3662.66	3654.08	3646.15	3646.33	3646.87	3689.59	3758.47	3646.06	3646.94	883.4	3560	3583.33	3325.77	3134.05	3127.43	3119.96	3119.83	3120.36	3202.01	3265.97	3120.49	3120.49	880.1	4739	4684.97	4617.59	4481.3	4483.09	4479.62	4479.46	4480	4488.52	4530.52
881.6	8193	8190.81	8048.17	7953.42	7947.96	7946.73	7946.28	7946.25	8065.96	7956.83	7946.17	7946.22	880.7	4047	4048.13	3862.94	3658.08	3650.33	3642.61	3642.78	3643.32	3694.43	3746.23	3642.52	3643.38	883.2	3627	3593.61	3342.24	3131.05	3125.17	3117.9	3117.77	3118.3	3211.03	3247.93	3118.42	3118.42	879.9	4676	4676.1	4611.37	4479.56	4481.37	4477.98	4477.83	4478.36	4489.18	4524.17
881.4	8196	8149.41	8026.16	7946.56	7941.44	7940.25	7939.81	7939.78	8041.52	7949.4	7939.69	7939.74	880.5	4055	4049.63	3863.94	3653.6	3646.59	3639.06	3639.24	3639.77	3700.87	3734.45	3638.97	3639.82	883	3643	3600.98	3352.77	3128.15	3122.91	3115.84	3115.71	3116.24	3221.37	3231.48	3116.34	3116.35	879.7	4618	4661.35	4597.8	4477.82	4479.65	4476.34	4476.19	4476.72	4490.86	4518.24
881.2	8114	8113.1	8007.21	7939.73	7934.93	7933.76	7933.33	7933.3	8018.97	7942.09	7933.22	7933.26	880.3	4077	4043.09	3854.62	3649.2	3642.86	3635.52	3635.69	3636.22	3708.99	3723.17	3635.43	3636.27	882.8	3621	3603.03	3355.03	3125.33	3120.67	3113.78	3113.66	3114.18	3233.03	3216.59	3114.27	3114.29	879.5	4646	4644.58	4580.25	4476.1	4477.94	4474.7	4474.56	4475.08	4494.1	4512.72
881	8029	8081.56	7990.7	7932.93	7928.41	7927.27	7926.85	7926.82	7998.6	7934.88	7926.74	7926.78	880.1	4033	4029.84	3836.42	3644.89	3639.14	3631.97	3632.15	3632.68	3718.68	3712.42	3631.89	3632.71	882.6	3504	3598.66	3348.12	3122.58	3118.43	3111.72	3111.6	3112.11	3245.86	3203.18	3112.2	3112.22	879.3	4642	4629.58	4561.86	4474.38	4476.22	4473.06	4472.92	4473.44	4499.53	4507.59
880.8	8008	8054.23	7976.13	7926.15	7921.9	7920.79	7920.38	7920.35	7980.4	7927.75	7920.26	7920.31	879.9	3923	4012.6	3812.45	3640.63	3635.42	3628.43	3628.6	3629.13	3729.53	3702.2	3628.34	3629.16	882.4	3587	3588.49	3333.05	3119.89	3116.19	3109.66	3109.55	3110.05	3259.62	3191.14	3110.12	3110.15	879.1	4619	4618.95	4544.63	4472.67	4474.51	4471.42	4471.29	4471.8	4507.8	4502.82
880.6	8030	8030.51	7963.06	7919.39	7915.39	7914.3	7913.9	7913.87	7964.23	7920.7	7913.79	7913.83	879.7	4002	3993.82	3786.09	3636.43	3631.71	3624.89	3625.06	3625.58	3740.64	3692.52	3624.8	3625.6	882.2	3570	3574.3	3312.21	3117.26	3113.97	3107.59	3107.49	3107.99	3273.82	3180.35	3108.05	3108.08	878.9	4589	4613.85	4529.45	4470.96	4472.81	4469.78	4469.65	4470.16	4519.21	4498.38
880.4	7938	8009.81	7951.14	7912.65	7908.88	7907.81	7907.42	7907.4	7949.82	7913.71	7907.31	7907.35	879.5	4023	3974.5	3759.88	3632.29	3628.01	3621.34	3621.52	3622.03	3750.48	3683.34	3621.26	3622.05	882	3547	3558.03	3288.38	3114.67	3111.75	3105.54	3105.43	3105.94	3287.74	3170.68	3105.98	3106.02	878.7	4623	4613.54	4516.56	4469.26	4471.1	4468.15	4468.02	4468.52	4532.82	4494.25
880.2	8040	7991.58	7940.12	7905.93	7902.37	7901.33	7900.94	7900.92	7936.92	7906.77	7900.84	7900.88	879.3	3986	3954.05	3735.36	3628.19	3624.31	3617.8	3617.97	3618.49	3756.97	3674.66	3617.72	3618.5	881.8	3599	3540.87	3263.91	3112.12	3109.54	3103.48	3103.38	3103.88	3300.36	3162.01	3103.91	3103.95	878.5	4638	4614.12	4505.82	4467.56	4469.4	4466.51	4466.38	4466.87	4544.88	4490.4
880	8018	7975.36	7929.8	7899.23	7895.86	7894.85	7894.47	7894.45	7925.27	7899.89	7894.36	7894.4	879.1	3844	3931.11	3713.25	3624.13	3620.62	3614.26	3614.43	3614.94	3758.04	3666.45	3614.18	3614.95	881.6	3555	3523.06	3240.38	3109.61	3107.33	3101.42	3101.32	3101.82	3310.48	3154.23	3101.84	3101.89	878.3	4638	4608.59	4496.98	4465.87	4467.7	4464.87	4464.75	4465.23	4548.67	4486.78
879.8	7881	7960.76	7920.03	7892.54	7889.36	7888.36	7887.99	7887.97	7914.61	7893.04	7887.89	7887.92	878.9	3887	3904.75	3693.76	3620.11	3616.93	3610.72	3610.89	3611.39	3752.57	3658.67	3610.63	3611.39	881.4	3494	3504.13	3218.69	3107.14	3105.13	3099.36	3099.27	3099.76	3316.83	3147.2	3099.78	3099.82	878.1	4570	4592.93	4489.72	4464.18	4466	4463.23	4463.11	4463.59	4540.52	4483.4
879.6	7850	7947.44	7910.71	7885.86	7882.85	7881.88	7881.52	7881.5	7904.76	7886.22	7881.41	7881.45	878.7	3908	3875.33	3676.83	3616.12	3613.25	3607.18	3607.34	3607.85	3741.06	3651.29	3607.09	3607.84	881.2	3462	3483.35	3199.24	3104.69	3102.93	3097.3	3097.22	3097.7	3318.39	3140.82	3097.71	3097.76	877.9	4574	4571.12	4483.72	4462.5	4464.3	4461.6	4461.48	4461.95	4524.77	4480.2
879.4	7944	7935.16	7901.75	7879.2	7876.35	7875.39	7875.04	7875.02	7895.52	7879.44	7874.94	7874.97	878.5	3836	3844.38	3662.22	3612.16	3609.57	3603.63	3603.8	3604.3	3725.28	3644.29	3603.55	3604.29	881	3427	3460.24	3182.12	3102.27	3100.74	3095.24	3095.16	3095.64	3314.7	3135.01	3095.64	3095.69	877.7	4634	4549.44	4478.69	4460.81	4462.61	4459.96	4459.84	4460.31	4508	4477.18
879.2	7805	7923.69	7893.09	7872.55	7869.85	7868.91	7868.56	7868.55	7886.77	7872.69	7868.46	7868.49	878.3	3787	3813.74	3649.64	3608.23	3605.9	3600.09	3600.26	3600.76	3707.41	3637.63	3600.01	3600.74	880.8	3400	3434.84	3167.24	3099.88	3098.55	3093.18	3093.11	3093.59	3305.98	3129.68	3093.57	3093.63	877.5	4482	4531.04	4474.4	4459.14	4460.91	4458.32	4458.21	4458.67	4493.62	4474.3
879	7917	7912.9	7884.69	7865.91	7863.34	7862.43	7862.09	7862.07	7878.39	7865.96	7861.99	7862.02	878.1	3791	3784.85	3638.76	3604.32	3602.23	3596.55	3596.72	3597.21	3689.24	3631.28	3596.47	3597.19	880.6	3374	3407.73	3154.41	3097.51	3096.37	3091.13	3091.05	3091.53	3293.06	3124.75	3091.51	3091.57	877.3	4497	4516.46	4470.65	4457.46	4459.22	4456.68	4456.57	4457.03	4482.38	4471.56
878.8	7846	7902.64	7876.5	7859.27	7856.84	7855.94	7855.61	7855.6	7870.3	7859.25	7855.51	7855.54	877.9	3793	3758.53	3629.3	3600.44	3598.56	3593.01	3593.18	3593.66	3671.93	3625.21	3592.93	3593.64	880.4	3395	3379.78	3143.37	3095.16	3094.2	3089.07	3089	3089.47	3277.14	3120.16	3089.44	3089.5	877.1	4465	4505.19	4467.31	4455.79	4457.53	4455.05	4454.94	4455.39	4473.92	4468.94
878.6	7859	7892.83	7868.49	7852.65	7850.34	7849.46	7849.14	7849.12	7862.45	7852.56	7849.04	7849.06	877.7	3718	3735.08	3620.96	3596.58	3594.91	3589.47	3589.64	3590.12	3656.06	3619.39	3589.39	3590.09	880.2	3343	3351.97	3133.89	3092.83	3092.02	3087.01	3086.95	3087.41	3259.49	3115.86	3087.38	3087.44	876.9	4565	4496.48	4464.27	4454.12	4455.85	4453.41	4453.3	4453.75	4467.6	4466.41
878.4	7918	7883.39	7860.64	7846.04	7843.84	7842.98	7842.66	7842.65	7854.78	7845.89	7842.56	7842.59	877.5	3710	3714.43	3613.53	3592.74	3591.25	3585.93	3586.09	3586.57	3641.86	3613.8	3585.85	3586.54	880	3371	3325.1	3125.71	3090.52	3089.85	3084.96	3084.89	3085.36	3241.2	3111.8	3085.31	3085.38	876.7	4411	4489.57	4461.47	4452.45	4454.16	4451.77	4451.66	4452.11	4462.77	4463.97
878.2	7871	7874.27	7852.93	7839.43	7837.34	7836.5	7836.18	7836.17	7847.27	7839.23	7836.09	7836.11	877.3	3668	3696.36	3606.79	3588.92	3587.6	3582.39	3582.55	3583.03	3629.3	3608.42	3582.31	3582.99	879.8	3327	3299.74	3118.61	3088.22	3087.69	3082.9	3082.84	3083.3	3223.11	3107.96	3083.25	3083.32	876.5	4513	4483.9	4458.85	4450.78	4452.48	4450.13	4450.03	4450.47	4458.92	4461.61
878	7928	7865.41	7845.34	7832.83	7830.84	7830.02	7829.71	7829.7	7839.88	7832.59	7829.61	7829.64	877.1	3609	3680.56	3600.6	3585.11	3583.95	3578.85	3579.01	3579.49	3618.26	3603.21	3578.77	3579.44	879.6	3320	3276.22	3112.39	3085.94	3085.53	3080.84	3080.78	3081.24	3205.79	3104.29	3081.19	3081.25	876.3	4476	4479.08	4456.36	4449.12	4450.79	4448.5	4448.4	4448.83	4455.7	4459.31
877.8	7824	7856.79	7837.85	7826.24	7824.34	7823.53	7823.23	7823.22	7832.6	7825.96	7823.14	7823.16	876.9	3725	3666.72	3594.84	3581.32	3580.3	3575.31	3575.47	3575.94	3608.58	3598.16	3575.23	3575.89	879.4	3249	3254.67	3106.87	3083.67	3083.37	3078.79	3078.73	3079.18	3189.57	3100.78	3079.12	3079.19	876.1	4459	4474.83	4454	4447.45	4449.11	4446.86	4446.76	4447.19	4452.88	4457.07
877.6	7833	7848.36	7830.46	7819.65	7817.85	7817.05	7816.76	7816.75	7825.4	7819.34	7816.66	7816.69	876.7	3680	3654.52	3589.41	3577.55	3576.66	3571.77	3571.93	3572.4	3600.05	3593.26	3571.69	3572.35	879.2	3259	3235.11	3101.91	3081.42	3081.22	3076.73	3076.68	3077.13	3174.63	3097.4	3077.06	3077.13	875.9	4466	4471	4451.73	4445.79	4447.43	4445.22	4445.12	4445.55	4450.33	4454.88
877.4	7810	7840.12	7823.15	7813.07	7811.35	7810.57	7810.28	7810.27	7818.29	7812.73	7810.19	7810.21	876.5	3634	3643.69	3584.25	3573.78	3573.02	3568.23	3568.39	3568.85	3592.47	3588.47	3568.15	3568.8	879	3240	3217.47	3097.4	3079.18	3079.07	3074.68	3074.63	3075.07	3161.02	3094.14	3075	3075.07	875.7	4444	4467.49	4449.53	4444.13	4445.75	4443.59	4443.49	4443.91	4447.97	4452.74
													876.3	3591	3633.97	3579.31	3570.03	3569.39	3564.69	3564.85	3565.31	3585.66	3583.8	3564.61	3565.25	878.8	3199	3201.61	3093.24	3076.94	3076.92	3072.62	3072.57	3073.01	3148.72	3090.98	3072.94	3073.01	875.5	4483	4464.23	4447.41	4442.47	4444.07	4441.95	4441.85	4442.27	4445.75	4450.64
													876.1	3652	3625.15	3574.54	3566.3	3565.76	3561.15	3561.31	3561.77	3579.47	3579.23	3561.08	3561.71	878.6	3145	3187.4	3089.37	3074.72	3074.78	3070.57	3070.52	3070.96	3137.68	3087.91	3070.88	3070.95	875.3	4471	4461.16	4445.34	4440.82	4442.4	4440.31	4440.22	4440.63	4443.63	4448.57
													875.9	3639	3617.07	3569.92	3562.57	3562.13	3557.61	3557.77	3558.22	3573.76	3574.74	3557.54	3558.16	878.4	3177	3174.67	3085.74	3072.51	3072.64	3068.51	3068.47	3068.9	3127.79	3084.92	3068.82	3068.89	875.1	4391	4458.26	4443.32	4439.16	4440.72	4438.68	4438.59	4438.99	4441.6	4446.53
													875.7	3571	3609.57	3565.42	3558.85	3558.5	3554.07	3554.23	3554.68	3568.43	3570.33	3554	3554.61	878.2	3159	3163.27	3082.3	3070.3	3070.5	3066.46	3066.42	3066.85	3118.95	3082.01	3066.76	3066.83	874.9	4439	4455.5	4441.34	4437.5	4439.05	4437.04	4436.95	4437.36	4439.63	4444.52
													875.5	3606	3602.55	3561.03	3555.14	3554.88	3550.53	3550.69	3551.14	3563.39	3565.98	3550.46	3551.07	878	3089	3153.04	3079.02	3068.11	3068.36	3064.41	3064.36	3064.79	3111.05	3079.16	3064.7	3064.77	874.7	4437	4452.85	4439.39	4435.85	4437.37	4435.4	4435.31	4435.72	4437.71	4442.54
													875.3	3566	3595.93	3556.72	3551.44	3551.26	3546.99	3547.15	3547.59	3558.58	3561.7	3546.92	3547.52	877.8	3104	3143.84	3075.87	3065.92	3066.23	3062.35	3062.31	3062.74	3103.97	3076.36	3062.64	3062.72	874.5	4385	4450.3	4437.48	4434.2	4435.7	4433.77	4433.68	4434.08	4435.84	4440.58
													875.1	3601	3589.64	3552.5	3547.75	3547.64	3543.46	3543.61	3544.05	3553.96	3557.47	3543.39	3543.98	877.6	3114	3135.53	3072.84	3063.74	3064.1	3060.3	3060.26	3060.68	3097.6	3073.62	3060.58	3060.66	874.3	4435	4447.84	4435.59	4432.54	4434.03	4432.13	4432.05	4432.44	4433.99	4438.64
													874.9	3612	3583.62	3548.34	3544.07	3544.02	3539.92	3540.07	3540.51	3549.48	3553.29	3539.85	3540.43	877.4	3045	3127.99	3069.91	3061.56	3061.97	3058.24	3058.21	3058.63	3091.84	3070.93	3058.52	3058.6	--	--	--
													874.7	3569	3577.83	3544.24	3540.39	3540.41	3536.38	3536.53	3536.97	3545.12	3549.15	3536.31	3536.89	877.2	3112	3121.11	3067.06	3059.39	3059.84	3056.19	3056.16	3056.57	3086.6	3068.28	3056.46	3056.54
													874.5	3578	3572.24	3540.2	3536.72	3536.79	3532.84	3532.99	3533.42	3540.86	3545.06	3532.77	3533.34	877	3081	3114.79	3064.29	3057.23	3057.72	3054.14	3054.1	3054.52	3081.8	3065.67	3054.4	3054.48
													874.3	3549	3566.83	3536.2	3533.06	3533.18	3529.3	3529.45	3529.88	3536.69	3541	3529.24	3529.8	876.8	3060	3108.94	3061.59	3055.07	3055.6	3052.08	3052.05	3052.46	3077.37	3063.1	3052.34	3052.43
													874.1	3598	3561.57	3532.24	3529.4	3529.58	3525.76	3525.91	3526.34	3532.59	3536.97	3525.7	3526.25	876.6	3056	3103.51	3058.95	3052.92	3053.48	3050.03	3050	3050.41	3073.24	3060.56	3050.29	3050.37
													873.9	3592	3556.45	3528.32	3525.75	3525.97	3522.23	3522.38	3522.8	3528.54	3532.97	3522.16	3522.71	876.4	3097	3098.42	3056.35	3050.77	3051.36	3047.98	3047.95	3048.35	3069.37	3058.05	3048.23	3048.31
													873.7	3529	3551.44	3524.43	3522.1	3522.37	3518.69	3518.84	3519.26	3524.55	3529	3518.62	3519.17	876.2	3000	3093.63	3053.81	3048.63	3049.25	3045.93	3045.9	3046.3	3065.72	3055.57	3046.17	3046.26
													873.5	3531	3546.55	3520.56	3518.46	3518.76	3515.15	3515.3	3515.71	3520.6	3525.05	3515.09	3515.62	876	3070	3089.09	3051.3	3046.49	3047.13	3043.87	3043.85	3044.24	3062.24	3053.12	3044.11	3044.2
													873.3	3540	3541.74	3516.73	3514.82	3515.16	3511.61	3511.76	3512.17	3516.7	3521.13	3511.55	3512.08	875.8	3159	3084.77	3048.83	3044.36	3045.02	3041.82	3041.8	3042.19	3058.92	3050.69	3042.06	3042.14
													873.1	3450	3537.03	3512.92	3511.19	3511.57	3508.08	3508.22	3508.63	3512.82	3517.23	3508.01	3508.54	875.6	3037	3080.65	3046.39	3042.22	3042.91	3039.77	3039.74	3040.13	3055.73	3048.28	3040	3040.09
													872.9	3558	3532.39	3509.12	3507.56	3507.97	3504.54	3504.68	3505.09	3508.98	3513.35	3504.48	3504.99	875.4	3041	3076.69	3043.99	3040.1	3040.8	3037.72	3037.69	3038.08	3052.65	3045.89	3037.95	3038.03
													872.7	3570	3527.82	3505.35	3503.94	3504.37	3501	3501.14	3501.55	3505.17	3509.49	3500.94	3501.45	875.2	3030	3072.88	3041.61	3037.97	3038.7	3035.66	3035.64	3036.03	3049.67	3043.53	3035.89	3035.97
													872.5	3511	3523.32	3501.6	3500.32	3500.78	3497.47	3497.61	3498.01	3501.38	3505.64	3497.41	3497.91	875	3089	3069.2	3039.25	3035.85	3036.59	3033.61	3033.59	3033.97	3046.77	3041.18	3033.83	3033.92
													872.3	3548	3518.88	3497.86	3496.7	3497.19	3493.93	3494.07	3494.47	3497.61	3501.82	3493.87	3494.37	874.8	3065	3065.64	3036.92	3033.73	3034.49	3031.56	3031.54	3031.92	3043.94	3038.84	3031.78	3031.86
													872.1	3551	3514.49	3494.13	3493.09	3493.6	3490.39	3490.53	3490.93	3493.86	3498	3490.33	3490.82	874.6	3058	3062.18	3034.61	3031.62	3032.38	3029.51	3029.49	3029.86	3041.18	3036.52	3029.72	3029.81
													871.9	3513	3510.15	3490.42	3489.47	3490.01	3486.86	3486.99	3487.38	3490.13	3494.2	3486.8	3487.28	874.4	2987	3058.82	3032.31	3029.51	3030.28	3027.46	3027.44	3027.81	3038.48	3034.22	3027.67	3027.75
													871.7	3553	3505.85	3486.72	3485.87	3486.42	3483.32	3483.45	3483.84	3486.41	3490.41	3483.26	3483.74	874.2	3103	3055.54	3030.03	3027.4	3028.18	3025.4	3025.39	3025.76	3035.82	3031.93	3025.61	3025.7
													871.5	3585	3501.6	3483.03	3482.26	3482.83	3479.78	3479.92	3480.3	3482.71	3486.64	3479.72	3480.2	874	3057	3052.34	3027.77	3025.29	3026.09	3023.35	3023.34	3023.7	3033.22	3029.65	3023.56	3023.64
													871.3	3476	3497.38	3479.35	3478.66	3479.25	3476.24	3476.38	3476.76	3479.02	3482.88	3476.19	3476.66	873.8	3122	3049.22	3025.52	3023.18	3023.99	3021.3	3021.29	3021.65	3030.66	3027.38	3021.5	3021.59
																										873.6	3041	3046.16	3023.28	3021.08	3021.89	3019.25	3019.24	3019.6	3028.13	3025.12	3019.45	3019.53
																										873.4	3023	3043.16	3021.05	3018.98	3019.8	3017.2	3017.19	3017.55	3025.64	3022.88	3017.39	3017.48
																										873.2	3069	3040.21	3018.84	3016.88	3017.7	3015.15	3015.14	3015.49	3023.18	3020.64	3015.34	3015.43
																										873	3068	3037.31	3016.63	3014.79	3015.61	3013.1	3013.09	3013.44	3020.75	3018.41	3013.28	3013.37
																										872.8	3093	3034.46	3014.44	3012.69	3013.52	3011.05	3011.04	3011.39	3018.34	3016.19	3011.23	3011.32
																										872.6	3090	3031.66	3012.25	3010.6	3011.43	3008.99	3008.99	3009.33	3015.96	3013.98	3009.18	3009.26
																										872.4	3012	3028.89	3010.07	3008.51	3009.34	3006.94	3006.94	3007.28	3013.59	3011.77	3007.12	3007.21
																										872.2	3029	3026.16	3007.9	3006.42	3007.25	3004.89	3004.89	3005.23	3011.25	3009.57	3005.07	3005.16
																										872	3060	3023.47	3005.73	3004.33	3005.16	3002.84	3002.84	3003.18	3008.93	3007.38	3003.02	3003.1
																										871.8	3052	3020.8	3003.57	3002.24	3003.08	3000.79	3000.79	3001.12	3006.62	3005.2	3000.97	3001.05
																										871.6	3043	3018.17	3001.42	3000.16	3000.99	2998.74	2998.74	2999.07	3004.33	3003.02	2998.91	2999
																										871.4	3030	3015.57	2999.27	2998.07	2998.91	2996.69	2996.69	2997.02	3002.05	3000.84	2996.86	2996.94
																										871.2	3083	3012.99	2997.13	2995.99	2996.82	2994.64	2994.64	2994.97	2999.79	2998.68	2994.81	2994.89
																										871	2962	3010.43	2994.99	2993.91	2994.74	2992.59	2992.59	2992.92	2997.54	2996.51	2992.75	2992.84
																										870.8	3071	3007.9	2992.86	2991.82	2992.66	2990.54	2990.54	2990.86	2995.3	2994.35	2990.7	2990.78
																										870.6	3008	3005.39	2990.73	2989.74	2990.58	2988.49	2988.49	2988.81	2993.07	2992.2	2988.65	2988.73
																										870.4	3043	3002.9	2988.6	2987.67	2988.5	2986.44	2986.44	2986.76	2990.85	2990.05	2986.6	2986.68
																										870.2	2975	3000.43	2986.48	2985.59	2986.42	2984.39	2984.39	2984.71	2988.64	2987.9	2984.54	2984.63
																										870	3016	2997.97	2984.36	2983.51	2984.34	2982.34	2982.34	2982.66	2986.44	2985.76	2982.49	2982.57
																										869.8	2978	2995.53	2982.25	2981.44	2982.26	2980.29	2980.29	2980.6	2984.24	2983.62	2980.44	2980.52
[truncated: 2 more columns]

## Sheet: Figure 2e
Figure 2e: High-resolution XPS spectra of O 1s peaks peaks of APROMs and CeNPs.
CeNPs						APROM1						APROM2						APROM3
B.E.(eV)	Raw Intensity	Peak Sum	Peak 1	Peak 2	Peak 3	B.E.(eV)	Raw Intensity	Peak Sum	Peak 1	Peak 2	Peak 3	B.E.(eV)	Raw Intensity	Peak Sum	Peak 1	Peak 2	Peak 3	B.E.(eV)	Raw Intensity	Peak Sum	Peak 1	Peak 2	Peak 3
535.9	1376	1432.45	1419.99	1388.46	1376	537.7	1328	1350.19	1343.03	1335.07	1328.1	536.4	1082	1150.08	1097.35	1130.89	1085.84	535.8	1093	1143.62	1122.73	1113.89	1093
535.7	1407	1436.11	1422.54	1389.56	1376	537.5	1310	1350.83	1343.21	1335.01	1327.6	536.2	1116	1154.52	1097.43	1134.04	1085.6	535.6	1116	1146.46	1123.76	1115	1092.3
535.5	1388	1440.14	1425.32	1390.82	1376	537.3	1310	1351.56	1343.44	1334.98	1327.1	536	1098	1159.6	1097.57	1137.66	1085.47	535.4	1117	1149.7	1124.94	1116.35	1091.59
535.3	1417	1444.6	1428.35	1392.25	1376	537.1	1301	1352.38	1343.73	1335.01	1326.61	535.8	1118	1165.43	1097.79	1141.84	1085.46	535.2	1149	1153.39	1126.29	1117.99	1090.88
535.1	1414	1449.56	1431.66	1393.9	1376	536.9	1307	1353.33	1344.07	1335.09	1326.11	535.6	1132	1172.18	1098.08	1146.69	1085.62	535	1102	1157.64	1127.83	1119.97	1090.18
534.9	1419	1455.1	1435.28	1395.81	1376	536.7	1281	1354.4	1344.48	1335.23	1325.62	535.4	1103	1180.05	1098.45	1152.36	1086	534.8	1107	1162.52	1129.6	1122.39	1089.47
534.7	1433	1461.32	1439.27	1398.04	1376	536.5	1329	1355.61	1344.95	1335.45	1325.13	535.2	1169	1189.31	1098.93	1159.02	1086.68	534.6	1142	1168.19	1131.61	1125.35	1088.77
534.5	1419	1468.36	1443.68	1400.67	1376	536.3	1308	1356.99	1345.51	1335.74	1324.65	535	1193	1200.36	1099.51	1166.93	1087.8	534.4	1122	1174.83	1133.9	1128.98	1088.06
534.3	1452	1476.38	1448.56	1403.82	1376	536.1	1295	1358.55	1346.14	1336.13	1324.17	534.8	1167	1213.75	1100.22	1176.4	1089.57	534.2	1160	1182.66	1136.52	1133.49	1087.36
534.1	1449	1485.65	1453.99	1407.65	1376	535.9	1297	1360.32	1346.88	1336.63	1323.69	534.6	1196	1230.3	1101.06	1187.83	1092.39	534	1162	1192.03	1139.52	1139.15	1086.66
533.9	1481	1496.47	1460.07	1412.39	1376	535.7	1308	1362.32	1347.71	1337.26	1323.22	534.4	1273	1251.23	1102.06	1201.77	1096.95	533.8	1182	1203.36	1142.96	1146.33	1085.96
533.7	1487	1509.3	1466.92	1418.37	1376	535.5	1299	1364.61	1348.67	1338.03	1322.76	534.2	1275	1278.28	1103.23	1218.84	1104.3	533.6	1227	1217.2	1146.92	1155.48	1085.27
533.5	1490	1524.75	1474.69	1426.06	1376	535.3	1321	1367.21	1349.75	1338.98	1322.32	534	1294	1313.66	1104.61	1239.83	1115.86	533.4	1231	1234.25	1151.51	1167.21	1084.59
533.3	1550	1543.61	1483.57	1436.04	1376	535.1	1308	1370.18	1350.98	1340.15	1321.89	533.8	1378	1359.76	1106.22	1265.64	1133.09	533.2	1246	1255.33	1156.85	1182.21	1083.91
533.1	1568	1566.89	1493.79	1449.1	1376	534.9	1324	1373.61	1352.38	1341.56	1321.48	533.6	1394	1418.2	1108.11	1297.25	1156.6	533	1277	1281.37	1163.12	1201.28	1083.2
532.9	1583	1595.77	1505.66	1466.1	1376	534.7	1310	1377.56	1353.96	1343.29	1321.12	533.4	1479	1487.42	1110.31	1335.72	1183.7	532.8	1330	1313.38	1170.52	1225.21	1082.47
532.7	1646	1631.52	1519.54	1487.98	1376	534.5	1328	1382.17	1355.75	1345.4	1320.81	533.2	1513	1558.18	1112.89	1382.07	1204.08	532.6	1342	1352.4	1179.31	1254.77	1081.74
532.5	1706	1675.46	1535.88	1515.58	1376	534.3	1363	1387.6	1357.79	1348	1320.58	533	1631	1617.03	1115.93	1437.17	1203.35	532.4	1438	1399.25	1189.79	1290.44	1081.02
532.3	1760	1728.59	1555.2	1549.38	1376	534.1	1393	1394.1	1360.11	1351.24	1320.52	532.8	1688	1664.6	1119.52	1501.53	1181.52	532.2	1487	1454.31	1202.35	1332.25	1080.31
532.1	1826	1791.11	1578.13	1588.97	1376	533.9	1369	1402.07	1362.75	1355.33	1320.75	532.6	1782	1715.24	1123.8	1574.98	1152.99	532	1546	1516.92	1217.42	1379.08	1079.6
531.9	1875	1861.46	1605.36	1632.1	1376	533.7	1396	1412.25	1365.77	1360.55	1321.67	532.4	1836	1778.07	1128.91	1656.22	1128.03	531.8	1595	1584.63	1235.51	1428	1078.89
531.7	1923	1934.99	1637.62	1673.37	1376	533.5	1438	1426.28	1369.25	1367.3	1324.46	532.2	1896	1852.66	1135.06	1741.89	1109.35	531.6	1663	1652.32	1257.16	1473.33	1078.18
531.5	1967	2003.57	1675.74	1703.83	1376	533.3	1443	1447.1	1373.28	1376.12	1331.42	532	1985	1932.45	1142.49	1825.8	1096.34	531.4	1699	1712.25	1282.94	1506.77	1077.47
531.3	2052	2058.44	1720.49	1713.95	1376	533.1	1448	1475.26	1377.96	1387.66	1342.34	531.8	1992	2006.87	1151.52	1898.55	1087.55	531.2	1731	1756.65	1313.46	1519.95	1076.77
531.1	2084	2096.55	1772.62	1699.93	1376	532.9	1517	1496.32	1383.46	1402.72	1341.83	531.6	2028	2063.39	1162.47	1948.67	1081.54	531	1745	1782.03	1349.24	1508.84	1076.06
530.9	2148	2123.65	1832.71	1666.94	1376	532.7	1540	1511.31	1389.94	1422.14	1329.9	531.4	2020	2091.45	1175.77	1966.26	1077.27	530.8	1776	1791.86	1390.73	1476.48	1075.36
530.7	2163	2149.88	1901.05	1624.82	1376	532.5	1551	1536.66	1397.64	1446.75	1321.93	531.2	2051	2086.75	1191.84	1947.25	1074.06	530.6	1800	1794.44	1438.17	1430.92	1074.65
530.5	2209	2183.53	1977.52	1582.01	1376	532.3	1582	1573.49	1406.84	1477.17	1318.13	531	2011	2053.38	1211.16	1895.67	1071.5	530.4	1840	1798.19	1491.43	1380.71	1073.94
530.3	2200	2228.45	2061.14	1543.3	1376	532.1	1689	1619.89	1417.87	1513.47	1316.19	530.8	2028	2001.55	1234.2	1821.49	1069.37	530.2	1821	1808.53	1549.85	1331.91	1073.24
530.1	2271	2284.31	2149.76	1510.54	1376	531.9	1715	1673.98	1431.11	1554.55	1314.95	530.6	1967	1942.99	1261.35	1736.16	1067.55	530	1852	1827.15	1611.83	1287.85	1072.53
529.9	2366	2347.44	2239.49	1483.94	1376	531.7	1707	1732.48	1446.99	1597.1	1314	530.4	1928	1887.34	1292.97	1649.04	1065.94	529.8	1881	1852.49	1674.47	1249.84	1071.82
529.7	2437	2411.24	2324.29	1462.94	1376	531.5	1787	1789.23	1466	1634.63	1313.21	530.2	1886	1840.85	1329.16	1566.35	1064.5	529.6	1922	1880.2	1733.32	1217.99	1071.12
529.5	2514	2466.9	2396.23	1446.67	1376	531.3	1803	1835.64	1488.63	1658.09	1312.51	530	1838	1806.6	1369.71	1491.43	1063.19	529.4	1915	1903.9	1782.44	1191.87	1070.41
529.3	2501	2504.62	2446.43	1434.18	1376	531.1	1851	1864.53	1515.37	1659.87	1311.86	529.8	1819	1785.12	1413.8	1425.62	1061.97	529.2	1927	1916.43	1815.4	1170.73	1069.71
529.1	2496	2516.1	2467.47	1424.63	1376	530.9	1872	1875.53	1546.67	1639.16	1311.25	529.6	1787	1774.84	1459.75	1369.09	1060.84	529	1876	1911.73	1826.96	1153.77	1069
528.9	2485	2497.17	2455.9	1417.27	1376	530.7	1874	1875.59	1582.86	1602.6	1310.67	529.4	1783	1772.34	1504.67	1321.29	1059.77	528.8	1848	1886.93	1815.03	1140.19	1068.3
528.7	2419	2449.18	2413.65	1411.52	1376	530.5	1891	1874.05	1624.08	1559.41	1310.1	529.2	1782	1772.49	1544.33	1281.36	1058.74	528.6	1800	1843.23	1781.53	1129.28	1067.59
528.5	2371	2378.17	2347.21	1406.96	1376	530.3	1919	1877.84	1670.12	1516.69	1309.55	529	1754	1769.17	1573.61	1248.29	1057.76	528.4	1765	1785.16	1731.6	1120.44	1066.88
528.3	2321	2292.54	2265.28	1403.26	1376	530.1	1860	1890.01	1720.21	1478.31	1309	528.8	1718	1756.56	1587.75	1221.04	1056.82	528.2	1735	1718.63	1671.64	1113.17	1066.18
528.1	2163	2200.48	2176.27	1400.2	1376	529.9	1958	1910.36	1772.67	1445.71	1308.47	528.6	1674	1730.97	1584.07	1198.61	1055.9	528	1633	1649.27	1607.64	1107.1	1065.47
527.9	2091	2108.48	2086.83	1397.64	1376	529.7	1942	1936.11	1824.66	1418.99	1307.93	528.4	1688	1692.05	1563.12	1180.09	1055	527.8	1597	1581.32	1544.15	1101.94	1064.77
527.7	2010	2020.94	2001.47	1395.47	1376	529.5	1995	1962.48	1871.92	1397.61	1307.41	528.2	1618	1642.56	1528.44	1164.7	1054.13	527.6	1506	1517.54	1484.11	1097.48	1064.06
527.5	1967	1940.36	1922.75	1393.61	1376	529.3	2001	1983.36	1909.17	1380.76	1306.88	528	1615	1586.9	1485.08	1151.82	1053.27	527.4	1484	1459.42	1429.19	1093.58	1063.35
527.3	1902	1867.96	1851.96	1392	1376	529.1	1962	1992.56	1931.06	1367.59	1306.36	527.8	1522	1529.49	1437.97	1140.9	1052.43	527.2	1470	1407.55	1380.07	1090.12	1062.65
527.1	1840	1804.05	1789.45	1390.6	1376	528.9	1988	1985.58	1933.89	1357.28	1305.84	527.6	1505	1473.71	1390.93	1131.55	1051.6	527	1441	1361.99	1336.9	1087.02	1061.94
526.9	1771	1748.4	1735.03	1389.37	1376	528.7	1945	1961.16	1917.09	1349.16	1305.32	527.4	1462	1421.71	1346.41	1123.44	1050.78	526.8	1414	1322.45	1299.46	1084.22	1061.24
526.7	1691	1700.48	1688.19	1388.29	1376	528.5	1926	1921.51	1883.44	1342.66	1304.81	527.2	1441	1374.61	1305.79	1116.33	1049.97	526.6	1350	1288.45	1267.31	1081.67	1060.53
526.5	1676	1659.53	1648.2	1387.33	1376	528.3	1844	1871.16	1837.89	1337.37	1304.29	527	1403	1332.8	1269.63	1110.03	1049.17	526.4	1312	1259.41	1239.91	1079.33	1059.82
526.3	1658	1624.77	1614.29	1386.48	1376	528.1	1786	1815.3	1785.92	1332.98	1303.78	526.8	1327	1296.24	1238.05	1104.4	1048.37	526.2	1252	1234.72	1216.67	1077.17	1059.12
526.1	1609	1595.38	1585.66	1385.72	1376	527.9	1742	1758.37	1732.22	1329.25	1303.26	526.6	1298	1264.61	1210.84	1099.33	1047.59	526	1235	1213.77	1197.03	1075.16	1058.41
525.9	1601	1570.59	1561.55	1385.04	1376	527.7	1704	1703.52	1680.08	1326.04	1302.75	526.4	1263	1237.47	1187.62	1094.74	1046.8	525.8	1200	1195.99	1180.41	1073.29	1057.71
525.7	1591	1549.66	1541.23	1384.42	1376	527.5	1640	1652.69	1631.56	1323.23	1302.24	526.2	1215	1214.29	1167.96	1090.56	1046.03	525.6	1127	1180.87	1166.34	1071.53	1057
525.5	1522	1531.95	1524.07	1383.87	1376	527.3	1627	1606.81	1587.66	1320.74	1301.73	526	1174	1194.56	1151.39	1086.72	1045.25	525.4	1133	1167.94	1154.36	1069.87	1056.29
525.3	1527	1516.89	1509.52	1383.37	1376	527.1	1601	1566.2	1548.77	1318.52	1301.22	525.8	1161	1177.78	1137.46	1083.19	1044.48	525.2	1113	1156.82	1144.1	1068.31	1055.59
525.1	1513	1504.02	1497.1	1382.92	1376	526.9	1585	1530.78	1514.85	1316.52	1300.71	525.6	1117	1163.47	1125.73	1079.92	1043.72	525	1086	1147.17	1135.23	1066.82	1054.88
524.9	1494	1492.93	1486.42	1382.5	1376	526.7	1567	1500.23	1485.62	1314.7	1300.2	525.4	1113	1151.2	1115.82	1076.89	1042.96	524.8	1093	1138.73	1127.5	1065.4	1054.18
524.7	1448	1483.31	1477.18	1382.12	1376	526.5	1544	1474.11	1460.66	1313.04	1299.69	525.2	1083	1140.63	1107.38	1074.07	1042.2	524.6	1054	1131.28	1120.7	1064.04	1053.47
524.5	1456	1474.89	1469.11	1381.78	1376	526.3	1473	1451.9	1439.48	1311.5	1299.18	525	1071	1131.45	1100.15	1071.43	1041.44	524.4	1043	1124.65	1114.67	1062.74	1052.77
524.3	1428	1467.46	1462	1381.46	1376	526.1	1481	1433.09	1421.59	1310.08	1298.67	524.8	1030	1123.39	1093.88	1068.95	1040.69	524.2	1040	1118.7	1109.27	1061.49	1052.06
524.1	1403	1460.88	1455.71	1381.17	1376	525.9	1480	1417.18	1406.5	1308.75	1298.16	524.6	1053	1116.28	1088.4	1066.62	1039.93	524	1035	1113.32	1104.4	1060.28	1051.35
523.9	1396	1454.99	1450.1	1380.9	1376	525.7	1438	1403.7	1393.77	1307.51	1297.65	524.4	1059	1109.92	1083.56	1064.41	1039.18	523.8	1039	1108.43	1099.97	1059.11	1050.65
523.7	1361	1449.71	1445.06	1380.65	1376	525.5	1392	1392.26	1382.98	1306.34	1297.14	524.2	1034	1104.2	1079.23	1062.32	1038.44	523.6	1021	1103.95	1095.93	1057.97	1049.94
523.5	1376	1444.94	1440.53	1380.42	1376	525.3	1388	1382.47	1373.8	1305.24	1296.63	524	1033	1099.02	1075.33	1060.34	1037.69	523.4	1083	1099.84	1092.21	1056.87	1049.23
						525.1	1379	1374.05	1365.92	1304.19	1296.12	523.8	1055	1094.29	1071.79	1058.45	1036.94	523.2	1032	1096.03	1088.77	1055.79	1048.53
						524.9	1344	1366.74	1359.11	1303.19	1295.62	523.6	1013	1089.95	1068.56	1056.64	1036.2	523	1046	1092.5	1085.59	1054.74	1047.82
						524.7	1327	1360.34	1353.16	1302.23	1295.11	523.4	1035	1085.95	1065.58	1054.92	1035.46	522.8	1061	1089.22	1082.62	1053.71	1047.12
						524.5	1276	1354.68	1347.91	1301.31	1294.6							522.6	1036	1086.15	1079.85	1052.71	1046.41
						524.3	1283	1349.64	1343.25	1300.43	1294.09							522.4	1042	1083.27	1077.25	1051.72	1045.71
						524.1	1277	1345.11	1339.07	1299.58	1293.59							522.2	1045	1080.56	1074.8	1050.76	1045
						523.9	1276	1341.01	1335.29	1298.75	1293.08
						523.7	1266	1337.28	1331.86	1297.95	1292.57
						523.5	1293	1333.87	1328.72	1297.17	1292.06
						523.3	1272	1330.73	1325.83	1296.41	1291.56
						523.1	1270	1327.84	1323.17	1295.67	1291.05
						522.9	1242	1325.15	1320.7	1294.94	1290.54
						522.7	1270	1322.65	1318.41	1294.23	1290.03
						522.5	1243	1320.31	1316.26	1293.54	1289.53
						522.3	1289	1318.13	1314.25	1292.86	1289.02

## Sheet: Figure 2f
Figure 2f: Fourier-transform Ce-L3-edge EXAFS spectra of APROMs and CeNPs.
Radial distance (Å)	CeNPs	APROM1	APROM2	APROM3
0	0.55466	0.62309	0.74858	0.46124
0.03068	0.53999	0.60744	0.73157	0.44715
0.06136	0.49719	0.56209	0.68233	0.40576
0.09204	0.43014	0.49211	0.60652	0.33984
0.12272	0.34643	0.40751	0.51517	0.25429
0.1534	0.26117	0.32715	0.42801	0.15816
0.18408	0.2075	0.2845	0.37745	0.0842
0.21476	0.22868	0.31029	0.3946	0.12864
0.24544	0.30987	0.38974	0.47286	0.22955
0.27612	0.4079	0.48681	0.57829	0.32928
0.3068	0.49905	0.57729	0.6828	0.41434
0.33748	0.57114	0.64734	0.76895	0.47757
0.36816	0.61677	0.68862	0.8259	0.51402
0.39884	0.63138	0.69647	0.84711	0.52052
0.42951	0.61281	0.66936	0.82961	0.49568
0.46019	0.56135	0.60918	0.77404	0.44002
0.49087	0.4802	0.52224	0.68539	0.35608
0.52155	0.37697	0.42235	0.57533	0.24898
0.55223	0.26994	0.33917	0.46825	0.13063
0.58291	0.21051	0.32439	0.41131	0.0832
0.61359	0.26723	0.40197	0.45416	0.19967
0.64427	0.39876	0.53229	0.58398	0.33936
0.67495	0.54792	0.67507	0.75244	0.47172
0.70563	0.69079	0.80786	0.92594	0.58623
0.73631	0.81512	0.91772	1.08541	0.67526
0.76699	0.91324	0.99716	1.21969	0.73311
0.79767	0.98072	1.0433	1.32308	0.75631
0.82835	1.01657	1.05849	1.39506	0.74438
0.85903	1.02388	1.05152	1.44081	0.7011
0.88971	1.01076	1.03888	1.47168	0.63682
0.92039	0.99106	1.0442	1.50488	0.57272
0.95107	0.98378	1.09252	1.56078	0.54418
0.98175	1.0088	1.19899	1.65724	0.58743
1.01243	1.07871	1.36118	1.80295	0.70734
1.04311	1.19246	1.56264	1.9943	0.87803
1.07379	1.337	1.78142	2.21755	1.07018
1.10447	1.49385	1.99568	2.4535	1.26114
1.13515	1.64427	2.18573	2.68152	1.43381
1.16583	1.77165	2.33466	2.88187	1.5748
1.1965	1.86227	2.42845	3.03701	1.67379
1.22718	1.90559	2.45617	3.13228	1.72346
1.25786	1.89455	2.41021	3.15633	1.71987
1.28854	1.82603	2.28638	3.10154	1.66333
1.31922	1.70158	2.08408	2.96424	1.55968
1.3499	1.52893	1.80626	2.74494	1.42288
1.38058	1.32525	1.45941	2.44855	1.27954
1.41126	1.12438	1.0537	2.08477	1.17434
1.44194	0.98803	0.60511	1.66952	1.1654
1.47262	0.99579	0.1847	1.23016	1.29076
1.5033	1.17425	0.4525	0.82867	1.53749
1.53398	1.47105	0.95346	0.64388	1.86315
1.56466	1.82345	1.45377	0.85676	2.22749
1.59534	2.1894	1.92974	1.26807	2.60046
1.62602	2.54227	2.36625	1.71239	2.96003
1.6567	2.8641	2.75135	2.1336	3.28953
1.68738	3.14244	3.07596	2.50724	3.57618
1.71806	3.36892	3.33405	2.81995	3.81039
1.74874	3.5387	3.52274	3.06454	3.9854
1.77942	3.65006	3.64229	3.23861	4.09704
1.8101	3.70404	3.69586	3.3439	4.14359
1.84078	3.70398	3.68914	3.38579	4.12551
1.87146	3.65494	3.62972	3.37255	4.04519
1.90214	3.56307	3.52634	3.31452	3.90661
1.93282	3.43491	3.38806	3.22292	3.71509
1.9635	3.27663	3.22334	3.10856	3.4769
1.99418	3.09353	3.03925	2.98043	3.19902
2.02485	2.88959	2.84093	2.84458	2.88891
2.05553	2.66744	2.63132	2.70344	2.55441
2.08621	2.42851	2.41146	2.55593	2.20377
2.11689	2.17358	2.18111	2.39841	1.84597
2.14757	1.90348	1.93973	2.22613	1.49159
2.17825	1.61997	1.68773	2.03501	1.15496
2.20893	1.32676	1.42783	1.82335	0.85995
2.23961	1.03125	1.16699	1.59342	0.65285
2.27029	0.74865	0.91984	1.35334	0.60037
2.30097	0.51613	0.71607	1.12	0.70249
2.33165	0.42356	0.608	0.9241	0.87496
2.36233	0.52706	0.63749	0.81222	1.05405
2.39301	0.72121	0.76984	0.8223	1.21024
2.42369	0.92167	0.9384	0.93776	1.3297
2.45437	1.09573	1.10034	1.10401	1.40562
2.48505	1.22874	1.23315	1.27467	1.43525
2.51573	1.31322	1.32457	1.42106	1.41889
2.54641	1.34614	1.36816	1.52638	1.35971
2.57709	1.32835	1.36161	1.58113	1.26398
2.60777	1.26476	1.30611	1.58096	1.14157
2.63845	1.1649	1.20615	1.52561	1.0072
2.66913	1.04427	1.06958	1.41829	0.88215
2.69981	0.92629	0.90819	1.26516	0.79483
2.73049	0.84317	0.73968	1.07495	0.77315
2.76117	0.82766	0.5924	0.85864	0.82536
2.79184	0.8915	0.5103	0.62988	0.93276
2.82252	1.01583	0.53041	0.40875	1.06688
2.8532	1.16984	0.6344	0.24506	1.2048
2.88388	1.3281	0.77453	0.25939	1.33206
2.91456	1.47426	0.91863	0.40628	1.44097
2.94524	1.59955	1.05163	0.56739	1.52911
2.97592	1.70122	1.16843	0.71199	1.59819
3.0066	1.7815	1.26998	0.83478	1.65332
3.03728	1.8467	1.36121	0.93867	1.70208
3.06796	1.90614	1.44947	1.03108	1.75318
3.09864	1.97042	1.54267	1.12191	1.81483
3.12932	2.04931	1.64745	1.22121	1.89296
3.16	2.14949	1.76764	1.33669	1.98998
3.19068	2.27313	1.90352	1.47188	2.10445
3.22136	2.41776	2.05223	1.62582	2.23185
3.25204	2.57741	2.20873	1.79411	2.36588
3.28272	2.74429	2.36709	1.97045	2.49969
3.3134	2.91036	2.52144	2.14819	2.62694
3.34408	3.06846	2.6667	2.32121	2.74237
3.37476	3.2129	2.79888	2.4845	2.84204
3.40544	3.33964	2.91515	2.63429	2.92335
3.43612	3.44623	3.01367	2.7679	2.98481
3.4668	3.53139	3.09331	2.8835	3.02578
3.49748	3.59468	3.15332	2.97971	3.04612
3.52816	3.636	3.193	3.05529	3.04589
3.55884	3.65526	3.21149	3.10887	3.02508
3.58952	3.65204	3.20768	3.13877	2.98352
3.62019	3.62561	3.18023	3.14309	2.92079
3.65087	3.57496	3.1278	3.11986	2.83639
3.68155	3.49907	3.0493	3.06735	2.72992
3.71223	3.39728	2.9443	2.98444	2.60133
3.74291	3.26969	2.81331	2.87105	2.45118
3.77359	3.11755	2.65815	2.72844	2.2809
3.80427	2.94355	2.48215	2.5595	2.09297
3.83495	2.75205	2.29032	2.36895	1.89103
3.86563	2.54908	2.08938	2.16341	1.67999
3.89631	2.34228	1.8877	1.95136	1.46604
3.92699	2.14052	1.69505	1.74302	1.25682
3.95767	1.95318	1.52191	1.54981	1.0615
3.98835	1.78901	1.37811	1.38331	0.89101
4.01903	1.65447	1.27056	1.25312	0.75748
4.04971	1.55187	1.20061	1.16368	0.67129
4.08039	1.47832	1.16268	1.11165	0.63461
4.11107	1.42621	1.14581	1.08625	0.63692
4.14175	1.38523	1.1372	1.07312	0.66
4.17243	1.34499	1.12553	1.0587	0.68705
4.20311	1.29699	1.10266	1.0329	0.70696
4.23379	1.23557	1.06392	0.9898	0.71398
4.26447	1.15807	1.00777	0.92721	0.70625
4.29515	1.06453	0.93508	0.84593	0.68445
4.32583	0.95716	0.84855	0.74901	0.65094
4.35651	0.83981	0.75208	0.64106	0.60906
4.38719	0.71743	0.65026	0.52768	0.56268
4.41786	0.59558	0.54786	0.41506	0.51575
4.44854	0.48009	0.44946	0.30997	0.47208
4.47922	0.37682	0.35925	0.22052	0.435
4.5099	0.29166	0.28108	0.15865	0.4072
4.54058	0.23033	0.21901	0.139	0.39054
4.57126	0.19671	0.1784	0.15781	0.38589
4.60194	0.18902	0.16511	0.19329	0.39314
4.63262	0.1997	0.17957	0.23327	0.41124
4.6633	0.22167	0.21454	0.27553	0.43842
4.69398	0.25164	0.26204	0.3211	0.47239
4.72466	0.28853	0.31667	0.3707	0.51056
4.75534	0.33124	0.37469	0.4236	0.55021
4.78602	0.37771	0.4329	0.47758	0.58868
4.8167	0.42507	0.48839	0.52954	0.62355
4.84738	0.47019	0.53849	0.57618	0.65282
4.87806	0.51015	0.58105	0.6146	0.67499
4.90874	0.54269	0.6145	0.64263	0.6892
4.93942	0.56639	0.63802	0.65915	0.69524
4.9701	0.58081	0.65155	0.66419	0.69351
5.00078	0.58647	0.65576	0.65888	0.68498
5.03146	0.58472	0.6519	0.64537	0.67099
5.06214	0.57746	0.64154	0.62651	0.653
5.09282	0.56683	0.62636	0.60539	0.63242
5.1235	0.55468	0.6078	0.58476	0.61025
5.15418	0.54223	0.5868	0.56638	0.58699
5.18486	0.52972	0.56373	0.55061	0.56253
5.21553	0.51651	0.53836	0.53632	0.53625
5.24621	0.50127	0.51016	0.52139	0.50723
5.27689	0.4826	0.47866	0.50337	0.47463
5.30757	0.4595	0.44396	0.48033	0.43794
5.33825	0.43197	0.40723	0.45144	0.39742
5.36893	0.40143	0.37131	0.41756	0.35445
5.39961	0.3711	0.34113	0.38168	0.31198
5.43029	0.34613	0.32342	0.34931	0.27519
5.46097	0.3327	0.32446	0.32814	0.25145
5.49165	0.3357	0.34627	0.32562	0.24804
5.52233	0.35576	0.38517	0.3446	0.26691
5.55301	0.38876	0.4343	0.38117	0.30294
5.58369	0.42819	0.48678	0.42764	0.34833
5.61437	0.46768	0.53698	0.47629	0.3964
5.64505	0.50202	0.58063	0.52104	0.44252
5.67573	0.52741	0.61469	0.55754	0.4836
5.70641	0.54127	0.6371	0.58297	0.51773
5.73709	0.54217	0.64672	0.59572	0.54384
5.76777	0.52965	0.64317	0.59531	0.56153
5.79845	0.50412	0.62677	0.58214	0.57094
5.82913	0.46672	0.5984	0.55741	0.57264
5.85981	0.41925	0.55943	0.52299	0.56752
5.89049	0.36403	0.51153	0.48123	0.55669
5.92117	0.30392	0.45657	0.43497	0.54138
5.95185	0.24255	0.39649	0.38737	0.52286
5.98253	0.1852	0.33319	0.34199	0.50234
6.0132	0.14132	0.26839	0.30273	0.48089

## Sheet: Figure 2g
Figure 2g: Fourier-transform Mn-K-edge EXAFS spectra of Mn foil, Mn2O3 and APROMs.
Radial distance (Å)	Mn foil	Mn2O3	APROM1	APROM2	APROM3
0	0.19285	0.4509	0.52867	0.39072	0.301
0.03068	0.19167	0.43103	0.51752	0.3881	0.33344
0.06136	0.18848	0.37398	0.48488	0.3776	0.40607
0.09204	0.18425	0.28836	0.43357	0.35273	0.48034
0.12272	0.18035	0.19514	0.3698	0.30624	0.53176
0.1534	0.17811	0.15457	0.30651	0.23308	0.54804
0.18408	0.17835	0.22266	0.26863	0.13292	0.52576
0.21476	0.18107	0.33183	0.28489	0.036	0.46998
0.24544	0.18545	0.43294	0.35343	0.14968	0.3965
0.27612	0.19027	0.50609	0.44628	0.2992	0.33654
0.3068	0.19432	0.54029	0.53938	0.44204	0.33065
0.33748	0.19676	0.52965	0.61677	0.56108	0.38475
0.36816	0.19719	0.47307	0.66787	0.64017	0.45896
0.39884	0.19566	0.37517	0.68713	0.66526	0.51259
0.42951	0.19254	0.2509	0.6763	0.62672	0.51905
0.46019	0.18829	0.15865	0.64989	0.52382	0.4653
0.49087	0.18345	0.23228	0.64277	0.38102	0.36358
0.52155	0.1786	0.39705	0.70629	0.32212	0.31783
0.55223	0.17466	0.56679	0.87288	0.52141	0.51355
0.58291	0.17315	0.71293	1.13225	0.87405	0.89387
0.61359	0.17637	0.81835	1.45459	1.28487	1.37384
0.64427	0.18697	0.87082	1.81041	1.71104	1.91404
0.67495	0.20684	0.86277	2.17361	2.12026	2.48322
0.70563	0.23612	0.79252	2.52059	2.48326	3.04968
0.73631	0.27321	0.66724	2.82997	2.7739	3.58072
0.76699	0.31543	0.51262	3.0831	2.97086	4.04385
0.79767	0.35976	0.40692	3.26504	3.06008	4.40884
0.82835	0.40322	0.48573	3.36565	3.03778	4.65009
0.85903	0.44314	0.72932	3.38068	2.91439	4.74943
0.88971	0.47727	1.03435	3.31276	2.72067	4.69947
0.92039	0.50393	1.34784	3.17227	2.51616	4.50827
0.95107	0.52197	1.64155	2.97814	2.39435	4.20627
0.98175	0.53071	1.89736	2.75825	2.45938	3.8575
1.01243	0.52984	2.10474	2.54889	2.7601	3.57258
1.04311	0.51913	2.26151	2.39088	3.25672	3.50234
1.07379	0.49824	2.3754	2.31952	3.86767	3.76749
1.10447	0.46652	2.46522	2.35026	4.51701	4.36602
1.13515	0.42292	2.56006	2.47199	5.14681	5.1924
1.16583	0.36612	2.69412	2.65654	5.7153	6.12211
1.1965	0.29474	2.89662	2.87472	6.19388	7.05098
1.22718	0.20773	3.18086	3.10621	6.56504	7.89744
1.25786	0.10508	3.53976	3.34148	6.82106	8.5977
1.28854	0.02416	3.94991	3.5791	6.96257	9.10271
1.31922	0.14967	4.3793	3.82124	6.99696	9.37703
1.3499	0.29261	4.79393	4.06892	6.93632	9.39883
1.38058	0.44198	5.1619	4.31822	6.79517	9.16005
1.41126	0.59185	5.45566	4.55851	6.5881	8.66645
1.44194	0.73565	5.65342	4.77296	6.32768	7.93736
1.47262	0.86644	5.73992	4.94059	6.02312	7.00512
1.5033	0.97738	5.70694	5.03927	5.67986	5.91458
1.53398	1.06222	5.55346	5.04866	5.30016	4.72407
1.56466	1.11581	5.28551	4.95279	4.88455	3.51212
1.59534	1.13456	4.91565	4.74185	4.43372	2.40787
1.62602	1.1168	4.46224	4.41341	3.9502	1.70034
1.6567	1.06301	3.94832	3.97278	3.43969	1.8047
1.68738	0.97593	3.40036	3.43281	2.91159	2.47405
1.71806	0.86066	2.84686	2.8131	2.37879	3.23793
1.74874	0.72488	2.31692	2.13872	1.85688	3.91602
1.77942	0.58001	1.83882	1.43897	1.36289	4.4538
1.8101	0.44563	1.4382	0.74763	0.91412	4.84226
1.84078	0.36083	1.13457	0.1664	0.52815	5.09573
1.87146	0.37931	0.93404	0.55962	0.23362	5.24267
1.90214	0.5005	0.82201	1.06945	0.16694	5.31842
1.93282	0.68164	0.76969	1.4838	0.29493	5.35713
1.9635	0.89971	0.75504	1.78558	0.39809	5.3835
1.99418	1.14868	0.77377	1.96914	0.45866	5.4066
2.02485	1.42769	0.82978	2.03657	0.49364	5.41838
2.05553	1.73555	0.9186	1.99668	0.52576	5.39756
2.08621	2.0683	1.02125	1.86395	0.57126	5.31705
2.11689	2.4185	1.11056	1.65723	0.63094	5.15167
2.14757	2.77538	1.15991	1.39824	0.692	4.88442
2.17825	3.12556	1.15059	1.11019	0.73682	4.51042
2.20893	3.45408	1.0815	0.81702	0.74997	4.03929
2.23961	3.74546	0.98989	0.54534	0.72129	3.49679
2.27029	3.9849	0.98662	0.3381	0.64692	2.92765
2.30097	4.15934	1.22072	0.28424	0.52983	2.40103
2.33165	4.25839	1.71988	0.38483	0.38109	2.01526
2.36233	4.2751	2.41416	0.52109	0.22963	1.87012
2.39301	4.20652	3.23864	0.64728	0.17917	1.97533
2.42369	4.05399	4.14381	0.75609	0.29955	2.22583
2.45437	3.82313	5.08619	0.84826	0.45439	2.50547
2.48505	3.52364	6.02419	0.92426	0.58646	2.74567
2.51573	3.16879	6.91756	0.98183	0.677	2.9207
2.54641	2.77468	7.72843	1.01602	0.7195	3.03449
2.57709	2.35943	8.42277	1.02049	0.71875	3.11093
2.60777	1.94221	8.97204	0.9893	0.69503	3.18422
2.63845	1.5423	9.35455	0.91853	0.68881	3.28659
2.66913	1.17828	9.55661	0.80735	0.75018	3.43508
2.69981	0.86732	9.5732	0.65878	0.90165	3.62398
2.73049	0.62413	9.40813	0.4805	1.1227	3.82737
2.76117	0.45723	9.07382	0.28901	1.37643	4.00863
2.79184	0.35893	8.59051	0.15206	1.62893	4.13044
2.82252	0.29943	7.98505	0.25108	1.8527	4.16179
2.8532	0.24594	7.28949	0.44213	2.02617	4.08165
2.88388	0.18887	6.53922	0.6275	2.13346	3.88038
2.91456	0.16172	5.77109	0.78704	2.16447	3.55978
2.94524	0.21854	5.02138	0.91221	2.11504	3.1322
2.97592	0.33228	4.3236	0.99943	1.98688	2.619
3.0066	0.45961	3.70594	1.04916	1.78732	2.04875
3.03728	0.57743	3.18829	1.06522	1.52863	1.45578
3.06796	0.67124	2.77897	1.05402	1.22733	0.88216
3.09864	0.73157	2.47266	1.02323	0.9038	0.41146
3.12932	0.75394	2.25204	0.98015	0.58412	0.38859
3.16	0.7402	2.09392	0.92987	0.31823	0.70439
3.19068	0.70109	1.97696	0.874	0.26424	0.97849
3.22136	0.66001	1.88621	0.81046	0.42849	1.15259
3.25204	0.65404	1.81323	0.73457	0.6026	1.21891
3.28272	0.71848	1.7529	0.64096	0.73038	1.1843
3.3134	0.85913	1.69989	0.52542	0.80045	1.06535
3.34408	1.05349	1.64653	0.38642	0.81285	0.88762
3.37476	1.27344	1.58293	0.22672	0.77364	0.68779
3.40544	1.49596	1.49869	0.07401	0.69328	0.52242
3.43612	1.7038	1.38516	0.17642	0.58579	0.46825
3.4668	1.88444	1.23731	0.37267	0.46871	0.5401
3.49748	2.02942	1.05479	0.57178	0.36429	0.6583
3.52816	2.13403	0.84257	0.76213	0.30018	0.7593
3.55884	2.19705	0.61195	0.93621	0.29505	0.81802
3.58952	2.22039	0.38608	1.0886	0.334	0.83237
3.62019	2.20862	0.23574	1.21597	0.38878	0.8173
3.65087	2.16813	0.2968	1.31707	0.44519	0.80309
3.68155	2.10625	0.46193	1.3924	0.50202	0.82802
3.71223	2.03016	0.61564	1.44369	0.56359	0.91771
3.74291	1.94575	0.72588	1.47324	0.63374	1.06787
3.77359	1.85685	0.78033	1.48315	0.71235	1.25375
3.80427	1.7648	0.77474	1.4749	0.79471	1.44876
3.83495	1.6687	0.71221	1.44917	0.87319	1.63312
3.86563	1.56613	0.60648	1.4062	0.93942	1.79534
3.89631	1.45429	0.49363	1.34643	0.98617	1.93164
3.92699	1.33099	0.45491	1.27156	1.00858	2.04475
3.95767	1.1955	0.56913	1.18559	1.00492	2.14196
3.98835	1.04892	0.79974	1.09591	0.97705	2.23249
4.01903	0.89432	1.08014	1.01381	0.93054	2.32436
4.04971	0.73656	1.37155	0.95383	0.87453	2.42164
4.08039	0.58196	1.6507	0.92996	0.82084	2.52308
4.11107	0.43814	1.90127	0.94924	0.78185	2.62261
4.14175	0.31408	2.11116	1.0075	0.76678	2.71125
4.17243	0.22066	2.27171	1.09195	0.77789	2.77953
4.20311	0.16844	2.37748	1.18779	0.81007	2.8196
4.23379	0.15346	2.42605	1.28276	0.85452	2.82649
4.26447	0.15129	2.41777	1.36867	0.90324	2.79864
4.29515	0.14197	2.3555	1.44129	0.95148	2.73758
4.32583	0.12318	2.24417	1.49945	0.99802	2.64705
4.35651	0.11554	2.09037	1.54405	1.04417	2.53163
4.38719	0.15486	1.90187	1.57679	1.09209	2.39536
4.41786	0.24068	1.68722	1.59906	1.14303	2.24047
4.44854	0.35371	1.45537	1.61103	1.19604	2.06671
4.47922	0.48216	1.21551	1.61125	1.24767	1.87151
4.5099	0.61857	0.97708	1.59676	1.29244	1.65079
4.54058	0.75711	0.7505	1.56375	1.32398	1.40033
4.57126	0.89283	0.54937	1.50842	1.33617	1.11727
4.60194	1.02135	0.39651	1.42785	1.32409	0.80154
4.63262	1.13872	0.32892	1.32077	1.28471	0.45845
4.6633	1.2414	0.35921	1.188	1.21716	0.13779
4.69398	1.32611	0.43953	1.03263	1.12283	0.35185
4.72466	1.38989	0.52548	0.86009	1.0052	0.7443
4.75534	1.43009	0.5979	0.67818	0.86953	1.14204
4.78602	1.44454	0.6499	0.49783	0.72243	1.52693
4.8167	1.43168	0.67953	0.33703	0.57146	1.88643
4.84738	1.39077	0.6872	0.23526	0.42489	2.20996
4.87806	1.32215	0.67461	0.24696	0.29233	2.48895
4.90874	1.22734	0.64426	0.33476	0.1882	2.71705
4.93942	1.10931	0.59916	0.43453	0.1403	2.89032
4.9701	0.97253	0.54276	0.52444	0.16127	3.00721
5.00078	0.82319	0.47913	0.60127	0.20905	3.06839
5.03146	0.66959	0.41356	0.66884	0.25633	3.07654
5.06214	0.52309	0.35411	0.73396	0.29891	3.03606
5.09282	0.4005	0.31373	0.80369	0.3402	2.95285
5.1235	0.32574	0.30908	0.88288	0.38507	2.83418
5.15418	0.3158	0.34898	0.97269	0.43667	2.68862
5.18486	0.35273	0.42652	1.0705	0.49523	2.52611
5.21553	0.40137	0.529	1.17111	0.55831	2.35806
5.24621	0.43859	0.64649	1.26819	0.62204	2.19732
5.27689	0.45356	0.77224	1.35555	0.68232	2.05754
5.30757	0.44236	0.9011	1.4279	0.73553	1.95172
5.33825	0.40519	1.02863	1.48133	0.77905	1.88947
5.36893	0.34535	1.15064	1.51346	0.81139	1.87401
5.39961	0.2695	1.26315	1.52336	0.83214	1.9008
5.43029	0.19083	1.36241	1.51141	0.84188	1.95891
5.46097	0.1421	1.44499	1.47902	0.84189	2.03446
5.49165	0.16945	1.50797	1.42833	0.83386	2.11383
5.52233	0.24686	1.549	1.36187	0.81953	2.18564
5.55301	0.33238	1.56649	1.28234	0.80041	2.24138
5.58369	0.40892	1.55961	1.19235	0.77752	2.2754
5.61437	0.46872	1.52843	1.09428	0.75133	2.28446
5.64505	0.50759	1.47394	0.99021	0.72181	2.26725
5.67573	0.52351	1.39804	0.88198	0.68858	2.22389
5.70641	0.51614	1.30358	0.77119	0.65119	2.15541
5.73709	0.48662	1.19437	0.65928	0.60936	2.06335
5.76777	0.43726	1.07515	0.54762	0.56313	1.94949
5.79845	0.37132	0.95168	0.43753	0.51306	1.81564
5.82913	0.29267	0.83077	0.33034	0.46016	1.66358
5.85981	0.20551	0.72024	0.22743	0.40594	1.4951
5.89049	0.114	0.62858	0.13073	0.3523	1.31211
5.92117	0.02208	0.56333	0.04852	0.30149	1.11684
5.95185	0.06687	0.52791	0.06449	0.25606	0.91197
5.98253	0.15006	0.51871	0.13736	0.21881	0.70095
6.0132	0.22546	0.52609	0.20673	0.1926	0.48849

## Sheet: Figure 2h
Figure 2h: WT images of the Mn-K-edge of Mn foil.
0.00829	0.0083	0.0083	0.00831	0.00831	0.00832	0.00832	0.00833	0.00833	0.00833	0.00834	0.00834	0.00835	0.00835	0.00836	0.00836	0.00836	0.00837	0.00837	0.00838	0.00838	0.00838	0.00839	0.00839	0.0084	0.0084	0.0084	0.00841	0.00841	0.00841	0.00842	0.00842	0.00843	0.00843	0.00843	0.00844	0.00844	0.00844	0.00845	0.00845	0.00845	0.00846	0.00846	0.00846	0.00847	0.00847	0.00847	0.00848	0.00848	0.00848
0.00974	0.00976	0.00978	0.0098	0.00983	0.00985	0.00987	0.00989	0.00992	0.00994	0.00996	0.00998	0.01	0.01002	0.01005	0.01007	0.01009	0.01011	0.01013	0.01015	0.01017	0.01019	0.01021	0.01023	0.01025	0.01027	0.01029	0.01031	0.01033	0.01035	0.01037	0.01039	0.01041	0.01043	0.01045	0.01047	0.01048	0.0105	0.01052	0.01054	0.01056	0.01058	0.01059	0.01061	0.01063	0.01065	0.01066	0.01068	0.0107	0.01071
0.01044	0.01049	0.01054	0.01059	0.01064	0.0107	0.01075	0.0108	0.01085	0.0109	0.01095	0.011	0.01105	0.0111	0.01115	0.0112	0.01125	0.0113	0.01135	0.0114	0.01145	0.0115	0.01155	0.0116	0.01164	0.01169	0.01174	0.01179	0.01184	0.01188	0.01193	0.01198	0.01202	0.01207	0.01211	0.01216	0.01221	0.01225	0.0123	0.01234	0.01238	0.01243	0.01247	0.01252	0.01256	0.0126	0.01264	0.01269	0.01273	0.01277
0.00826	0.00834	0.00842	0.00851	0.00859	0.00867	0.00875	0.00884	0.00892	0.009	0.00908	0.00917	0.00925	0.00933	0.00942	0.0095	0.00959	0.00967	0.00975	0.00984	0.00992	0.01001	0.01009	0.01017	0.01026	0.01034	0.01043	0.01051	0.01059	0.01068	0.01076	0.01085	0.01093	0.01101	0.0111	0.01118	0.01126	0.01135	0.01143	0.01151	0.0116	0.01168	0.01176	0.01184	0.01193	0.01201	0.01209	0.01217	0.01225	0.01233
0.00675	0.00687	0.00698	0.00709	0.00721	0.00732	0.00744	0.00756	0.00768	0.0078	0.00792	0.00804	0.00817	0.00829	0.00841	0.00854	0.00867	0.00879	0.00892	0.00905	0.00918	0.00931	0.00944	0.00957	0.0097	0.00984	0.00997	0.01011	0.01024	0.01038	0.01051	0.01065	0.01079	0.01092	0.01106	0.0112	0.01134	0.01148	0.01162	0.01176	0.0119	0.01204	0.01218	0.01232	0.01246	0.0126	0.01274	0.01289	0.01303	0.01317
0.01223	0.01242	0.01262	0.01282	0.01302	0.01322	0.01343	0.01363	0.01384	0.01405	0.01426	0.01447	0.01468	0.0149	0.01511	0.01533	0.01555	0.01577	0.01599	0.01622	0.01644	0.01667	0.01689	0.01712	0.01735	0.01758	0.01781	0.01804	0.01827	0.01851	0.01874	0.01898	0.01921	0.01945	0.01969	0.01992	0.02016	0.0204	0.02064	0.02088	0.02111	0.02135	0.02159	0.02183	0.02207	0.02231	0.02255	0.02279	0.02303	0.02326
0.0212	0.02149	0.02178	0.02208	0.02237	0.02267	0.02297	0.02326	0.02356	0.02386	0.02416	0.02446	0.02477	0.02507	0.02537	0.02567	0.02597	0.02628	0.02658	0.02688	0.02718	0.02748	0.02779	0.02809	0.02839	0.02869	0.02899	0.02929	0.02958	0.02988	0.03018	0.03047	0.03076	0.03106	0.03135	0.03164	0.03192	0.03221	0.0325	0.03278	0.03306	0.03334	0.03362	0.03389	0.03416	0.03443	0.0347	0.03497	0.03523	0.03549
0.02344	0.02373	0.02402	0.0243	0.02458	0.02486	0.02514	0.02541	0.02568	0.02595	0.02621	0.02647	0.02672	0.02697	0.02722	0.02746	0.02769	0.02792	0.02815	0.02837	0.02858	0.02879	0.02899	0.02919	0.02938	0.02956	0.02973	0.0299	0.03006	0.03022	0.03036	0.0305	0.03063	0.03076	0.03087	0.03098	0.03107	0.03116	0.03124	0.03132	0.03138	0.03143	0.03148	0.03151	0.03154	0.03156	0.03157	0.03157	0.03156	0.03154
0.02235	0.02277	0.0232	0.02363	0.02406	0.02449	0.02493	0.02536	0.0258	0.02624	0.02668	0.02713	0.02757	0.02801	0.02845	0.0289	0.02934	0.02978	0.03022	0.03065	0.03109	0.03152	0.03194	0.03237	0.03279	0.03321	0.03362	0.03402	0.03442	0.03482	0.0352	0.03559	0.03596	0.03632	0.03668	0.03703	0.03737	0.0377	0.03802	0.03833	0.03863	0.03892	0.0392	0.03947	0.03972	0.03996	0.04019	0.04041	0.04061	0.0408
0.0088	0.00943	0.01008	0.01075	0.01145	0.01217	0.01291	0.01368	0.01446	0.01527	0.0161	0.01695	0.01782	0.01871	0.01962	0.02055	0.02149	0.02246	0.02344	0.02444	0.02545	0.02649	0.02753	0.0286	0.02967	0.03076	0.03187	0.03298	0.03411	0.03525	0.0364	0.03756	0.03873	0.03991	0.04109	0.04228	0.04348	0.04468	0.04589	0.0471	0.04831	0.04952	0.05074	0.05195	0.05317	0.05438	0.05559	0.0568	0.05801	0.05921
0.0254	0.0261	0.02682	0.02757	0.02835	0.02916	0.02999	0.03086	0.03176	0.0327	0.03366	0.03466	0.03568	0.03675	0.03784	0.03896	0.04012	0.04131	0.04254	0.04379	0.04508	0.0464	0.04774	0.04912	0.05053	0.05196	0.05343	0.05492	0.05644	0.05798	0.05955	0.06115	0.06277	0.0644	0.06607	0.06775	0.06945	0.07117	0.0729	0.07465	0.07642	0.0782	0.07999	0.08179	0.0836	0.08542	0.08725	0.08909	0.09092	0.09277
0.05117	0.05243	0.0537	0.055	0.05631	0.05764	0.05898	0.06034	0.06172	0.06311	0.06452	0.06594	0.06738	0.06883	0.07029	0.07177	0.07326	0.07476	0.07627	0.07779	0.07932	0.08086	0.08241	0.08397	0.08553	0.0871	0.08867	0.09024	0.09182	0.0934	0.09498	0.09656	0.09814	0.09971	0.10129	0.10285	0.10442	0.10597	0.10752	0.10906	0.11059	0.11212	0.11363	0.11512	0.11661	0.11808	0.11954	0.12099	0.12242	0.12383
0.0673	0.06907	0.07086	0.07266	0.07448	0.0763	0.07813	0.07996	0.0818	0.08364	0.08548	0.08732	0.08915	0.09097	0.09279	0.0946	0.09639	0.09816	0.09992	0.10165	0.10336	0.10504	0.10669	0.1083	0.10988	0.11143	0.11292	0.11437	0.11578	0.11713	0.11842	0.11966	0.12084	0.12194	0.12299	0.12396	0.12485	0.12567	0.12641	0.12706	0.12763	0.12811	0.1285	0.12879	0.12898	0.12908	0.12908	0.12897	0.12876	0.12845
0.07182	0.07405	0.07631	0.07859	0.0809	0.08324	0.0856	0.08798	0.09038	0.0928	0.09523	0.09768	0.10013	0.10259	0.10505	0.10752	0.10997	0.11243	0.11487	0.1173	0.11971	0.12211	0.12447	0.12681	0.12911	0.13138	0.1336	0.13578	0.13791	0.13998	0.14199	0.14394	0.14581	0.14762	0.14934	0.15098	0.15253	0.15398	0.15534	0.15659	0.15774	0.15877	0.15969	0.16048	0.16115	0.1617	0.1621	0.16237	0.1625	0.16249
0.06137	0.06361	0.0659	0.06824	0.07064	0.07308	0.07558	0.07813	0.08073	0.08338	0.08608	0.08882	0.09161	0.09444	0.09731	0.10022	0.10317	0.10616	0.10918	0.11223	0.11531	0.11842	0.12155	0.1247	0.12787	0.13106	0.13425	0.13746	0.14067	0.14389	0.14711	0.15032	0.15352	0.15672	0.1599	0.16306	0.16621	0.16933	0.17242	0.17548	0.17851	0.1815	0.18444	0.18735	0.19021	0.19301	0.19577	0.19847	0.20111	0.20369
0.04014	0.04192	0.04378	0.04571	0.04772	0.04979	0.05194	0.05416	0.05645	0.0588	0.06123	0.06371	0.06626	0.06887	0.07154	0.07427	0.07705	0.07988	0.08276	0.08568	0.08865	0.09167	0.09472	0.09781	0.10093	0.10409	0.10728	0.11051	0.11376	0.11704	0.12035	0.12369	0.12706	0.13046	0.13388	0.13734	0.14082	0.14434	0.14789	0.15148	0.15511	0.15877	0.16247	0.16622	0.17001	0.17385	0.17773	0.18167	0.18566	0.1897
0.01636	0.01803	0.01983	0.02175	0.02379	0.02593	0.02817	0.0305	0.03291	0.03539	0.03794	0.04054	0.0432	0.04589	0.04861	0.05135	0.0541	0.05684	0.05958	0.0623	0.06499	0.06763	0.07023	0.07277	0.07523	0.07762	0.07993	0.08214	0.08426	0.08628	0.08819	0.09	0.0917	0.0933	0.09481	0.09622	0.09755	0.09882	0.10003	0.10121	0.10238	0.10356	0.10478	0.10608	0.10747	0.109	0.1107	0.11261	0.11476	0.11719
0.01913	0.02062	0.02231	0.0242	0.02628	0.02854	0.03096	0.03353	0.03624	0.03907	0.04201	0.04505	0.04816	0.05133	0.05454	0.05778	0.06102	0.06425	0.06745	0.07059	0.07365	0.07662	0.07946	0.08216	0.08469	0.08702	0.08914	0.09102	0.09263	0.09396	0.09497	0.09564	0.09596	0.0959	0.09545	0.09457	0.09326	0.09149	0.08926	0.08654	0.08333	0.07962	0.0754	0.07066	0.0654	0.05963	0.05334	0.04655	0.03926	0.03152
0.05291	0.05528	0.05778	0.06043	0.06323	0.06618	0.06928	0.07254	0.07596	0.07952	0.08323	0.08709	0.09107	0.09518	0.09939	0.1037	0.1081	0.11256	0.11707	0.12161	0.12616	0.13069	0.13519	0.13964	0.144	0.14827	0.15241	0.1564	0.16022	0.16386	0.16729	0.1705	0.17346	0.17618	0.17863	0.18082	0.18274	0.18439	0.18579	0.18694	0.18786	0.18859	0.18915	0.18958	0.18993	0.19027	0.19064	0.19112	0.19179	0.19272
0.089	0.09334	0.09785	0.10254	0.1074	0.11245	0.11768	0.12309	0.1287	0.13449	0.14047	0.14663	0.15298	0.1595	0.1662	0.17306	0.18009	0.18726	0.19456	0.202	0.20954	0.21718	0.22491	0.2327	0.24054	0.24842	0.25631	0.26421	0.27208	0.27992	0.28771	0.29544	0.30309	0.31066	0.31812	0.32548	0.33272	0.33985	0.34687	0.35377	0.36056	0.36724	0.37384	0.38036	0.38681	0.39323	0.39961	0.40599	0.41239	0.41882
0.11777	0.1242	0.13087	0.1378	0.14499	0.15243	0.16014	0.16811	0.17634	0.18485	0.19362	0.20265	0.21195	0.22152	0.23134	0.24142	0.25174	0.26231	0.27312	0.28415	0.2954	0.30685	0.3185	0.33033	0.34232	0.35447	0.36676	0.37917	0.39169	0.4043	0.41698	0.42972	0.44251	0.45532	0.46815	0.48097	0.49378	0.50656	0.5193	0.53198	0.5446	0.55715	0.56962	0.58199	0.59428	0.60646	0.61854	0.6305	0.64235	0.65408
0.13318	0.1411	0.14935	0.15792	0.16682	0.17606	0.18563	0.19554	0.2058	0.21639	0.22734	0.23862	0.25024	0.26221	0.27451	0.28714	0.30011	0.31339	0.327	0.34091	0.35513	0.36963	0.38442	0.39948	0.41479	0.43036	0.44615	0.46216	0.47837	0.49477	0.51134	0.52806	0.54492	0.56189	0.57896	0.59612	0.61333	0.63059	0.64787	0.66515	0.68242	0.69966	0.71684	0.73395	0.75097	0.76787	0.78464	0.80126	0.81771	0.83396
0.13463	0.14311	0.15195	0.16115	0.17071	0.18064	0.19093	0.2016	0.21263	0.22403	0.2358	0.24793	0.26043	0.2733	0.28652	0.3001	0.31403	0.32831	0.34293	0.35788	0.37316	0.38876	0.40468	0.42089	0.4374	0.4542	0.47126	0.48859	0.50618	0.524	0.54204	0.5603	0.57876	0.59739	0.6162	0.63516	0.65425	0.67346	0.69277	0.71215	0.7316	0.75108	0.77057	0.79006	0.80952	0.82892	0.84824	0.86745	0.88652	0.90543
0.12562	0.13381	0.14234	0.15121	0.16041	0.16996	0.17984	0.19005	0.20059	0.21146	0.22265	0.23415	0.24597	0.25809	0.27052	0.28324	0.29624	0.30953	0.3231	0.33694	0.35104	0.36541	0.38003	0.39491	0.41003	0.4254	0.44102	0.45688	0.47297	0.4893	0.50587	0.52267	0.5397	0.55695	0.57443	0.59213	0.61005	0.62816	0.64648	0.66499	0.68367	0.70251	0.72149	0.7406	0.75982	0.77911	0.79846	0.81784	0.83721	0.85654
0.11093	0.11831	0.12597	0.13391	0.14213	0.15061	0.15935	0.16834	0.17757	0.18703	0.1967	0.20658	0.21664	0.22689	0.2373	0.24787	0.25858	0.26942	0.28038	0.29146	0.30264	0.31393	0.32533	0.33683	0.34844	0.36017	0.37203	0.38402	0.39616	0.40848	0.42099	0.43372	0.44668	0.4599	0.47341	0.48722	0.50136	0.51585	0.5307	0.54592	0.56152	0.57751	0.59387	0.6106	0.62768	0.64509	0.6628	0.68077	0.69896	0.71733
0.09442	0.10079	0.10739	0.11421	0.12123	0.12844	0.13583	0.14338	0.15108	0.15889	0.1668	0.17479	0.18283	0.1909	0.19897	0.20702	0.21502	0.22294	0.23078	0.23851	0.2461	0.25356	0.26088	0.26804	0.27507	0.28196	0.28874	0.29544	0.3021	0.30876	0.31548	0.32232	0.32935	0.33665	0.3443	0.35238	0.36098	0.37016	0.38	0.39057	0.4019	0.41403	0.42697	0.44073	0.45528	0.47059	0.4866	0.50326	0.52048	0.53816
0.07818	0.08354	0.08908	0.0948	0.10068	0.10671	0.11286	0.11913	0.12548	0.13189	0.13833	0.14478	0.15119	0.15753	0.16376	0.16984	0.17574	0.18139	0.18677	0.19182	0.19651	0.20079	0.20464	0.20801	0.21089	0.21327	0.21514	0.21652	0.21744	0.21796	0.21815	0.21812	0.218	0.21795	0.21817	0.21888	0.2203	0.22269	0.22628	0.23128	0.23785	0.24611	0.25611	0.26783	0.28119	0.29607	0.3123	0.32969	0.34804	0.36711
0.06301	0.06736	0.07186	0.07651	0.0813	0.08623	0.09127	0.09643	0.10168	0.107	0.11236	0.11775	0.12313	0.12846	0.1337	0.13881	0.14372	0.1484	0.15276	0.15675	0.1603	0.16333	0.16577	0.16753	0.16855	0.16875	0.16806	0.16642	0.16378	0.16009	0.15535	0.14957	0.14279	0.13511	0.1267	0.11784	0.10897	0.10073	0.09405	0.09013	0.09015	0.09489	0.10437	0.11797	0.13482	0.15408	0.17509	0.19729	0.22024	0.24358
0.04943	0.0527	0.05609	0.05958	0.06319	0.06692	0.07078	0.07476	0.07887	0.08312	0.08749	0.09198	0.09659	0.10129	0.10605	0.11086	0.11565	0.1204	0.12502	0.12947	0.13365	0.13748	0.14087	0.14372	0.14593	0.14737	0.14796	0.14757	0.14611	0.14348	0.13958	0.13435	0.12771	0.11964	0.11012	0.09918	0.08692	0.07355	0.05954	0.04602	0.03593	0.03502	0.0456	0.06316	0.08409	0.10682	0.13059	0.15493	0.17948	0.20393
0.03828	0.04044	0.04262	0.04483	0.04707	0.04936	0.05172	0.05419	0.05679	0.05957	0.06256	0.06581	0.06934	0.07319	0.07736	0.08187	0.08671	0.09183	0.09721	0.10277	0.10846	0.11418	0.11983	0.12532	0.13053	0.13534	0.13966	0.14337	0.14637	0.14859	0.14996	0.15044	0.15004	0.14879	0.14682	0.14428	0.14145	0.13868	0.13643	0.13525	0.13572	0.1384	0.14368	0.15174	0.16253	0.17578	0.19111	0.20804	0.2261	0.24481
0.03067	0.03194	0.03307	0.03406	0.03491	0.03562	0.03622	0.03673	0.03723	0.03781	0.03858	0.03968	0.04126	0.04347	0.04641	0.05018	0.05479	0.06022	0.06643	0.07332	0.08081	0.08878	0.09711	0.10569	0.1144	0.12312	0.13173	0.14012	0.1482	0.15589	0.16311	0.16983	0.17605	0.18178	0.18708	0.19205	0.19683	0.2016	0.20657	0.21197	0.21804	0.22498	0.23299	0.24219	0.25262	0.26427	0.27702	0.2907	0.30507	0.31985
0.0271	0.02806	0.02878	0.02923	0.02937	0.02914	0.02852	0.02746	0.02594	0.02397	0.02159	0.01894	0.01634	0.01448	0.01451	0.01722	0.02231	0.02913	0.03718	0.04622	0.05606	0.06658	0.07768	0.08925	0.10119	0.11342	0.12582	0.13831	0.15079	0.16319	0.17543	0.18747	0.19926	0.21079	0.22207	0.23312	0.24401	0.2548	0.26558	0.27646	0.28754	0.2989	0.31064	0.3228	0.33541	0.34845	0.36185	0.37551	0.38927	0.40296
0.0264	0.02767	0.02877	0.02964	0.03022	0.03048	0.03037	0.02983	0.02883	0.02734	0.02538	0.02299	0.02034	0.0178	0.01614	0.01654	0.01974	0.02545	0.03305	0.04206	0.05223	0.06339	0.07542	0.08823	0.10172	0.11579	0.13037	0.14535	0.16065	0.17619	0.19188	0.20765	0.22345	0.23922	0.25493	0.27056	0.2861	0.30155	0.31693	0.33226	0.34757	0.36287	0.37818	0.39349	0.40879	0.42404	0.43917	0.45409	0.46868	0.4828
0.02658	0.02845	0.03025	0.03195	0.03353	0.03494	0.03618	0.03723	0.03807	0.03874	0.03927	0.03975	0.04031	0.04114	0.04245	0.04451	0.04758	0.05185	0.05747	0.06447	0.07286	0.08258	0.09353	0.10564	0.11881	0.13293	0.1479	0.16363	0.18002	0.19697	0.21438	0.23217	0.25026	0.26856	0.28701	0.30554	0.32412	0.34268	0.36121	0.37965	0.39798	0.41618	0.4342	0.452	0.46953	0.48673	0.50353	0.51982	0.53551	0.55047
0.02638	0.02877	0.03122	0.0337	0.0362	0.0387	0.04119	0.04367	0.04614	0.04862	0.05114	0.05375	0.05653	0.05956	0.06298	0.06689	0.07144	0.07676	0.08297	0.09018	0.09845	0.10784	0.11836	0.13001	0.14274	0.15653	0.1713	0.18698	0.20351	0.22078	0.23871	0.25722	0.27621	0.2956	0.31529	0.33521	0.35528	0.37543	0.39559	0.41568	0.43564	0.45541	0.47493	0.49411	0.5129	0.5312	0.54894	0.56602	0.58234	0.5978
[truncated: 50 more columns]

## Sheet: Figure 2i
Figure 2i: WT images of the Mn-K-edge of Mn2O3.
0.01522	0.01522	0.01523	0.01524	0.01525	0.01526	0.01526	0.01527	0.01528	0.01529	0.01529	0.0153	0.01531	0.01531	0.01532	0.01533	0.01534	0.01534	0.01535	0.01536	0.01536	0.01537	0.01538	0.01538	0.01539	0.0154	0.0154	0.01541	0.01541	0.01542	0.01543	0.01543	0.01544	0.01544	0.01545	0.01546	0.01546	0.01547	0.01547	0.01548	0.01549	0.01549	0.0155	0.0155	0.01551	0.01551	0.01552	0.01552	0.01553	0.01553
0.01454	0.01458	0.01462	0.01465	0.01469	0.01472	0.01476	0.0148	0.01483	0.01487	0.0149	0.01494	0.01497	0.01501	0.01504	0.01508	0.01511	0.01514	0.01518	0.01521	0.01524	0.01528	0.01531	0.01534	0.01538	0.01541	0.01544	0.01547	0.0155	0.01554	0.01557	0.0156	0.01563	0.01566	0.01569	0.01572	0.01575	0.01578	0.01581	0.01584	0.01587	0.0159	0.01593	0.01596	0.01599	0.01602	0.01604	0.01607	0.0161	0.01613
0.01796	0.01804	0.01812	0.0182	0.01828	0.01836	0.01844	0.01851	0.01859	0.01867	0.01875	0.01883	0.01891	0.01898	0.01906	0.01914	0.01921	0.01929	0.01936	0.01944	0.01951	0.01959	0.01966	0.01974	0.01981	0.01988	0.01995	0.02003	0.0201	0.02017	0.02024	0.02031	0.02038	0.02045	0.02052	0.02059	0.02065	0.02072	0.02079	0.02086	0.02092	0.02099	0.02105	0.02112	0.02118	0.02124	0.02131	0.02137	0.02143	0.02149
0.01166	0.01179	0.01191	0.01204	0.01217	0.0123	0.01243	0.01256	0.01269	0.01282	0.01295	0.01308	0.01321	0.01334	0.01347	0.01361	0.01374	0.01387	0.014	0.01414	0.01427	0.0144	0.01453	0.01467	0.0148	0.01493	0.01507	0.0152	0.01533	0.01546	0.0156	0.01573	0.01586	0.01599	0.01613	0.01626	0.01639	0.01652	0.01666	0.01679	0.01692	0.01705	0.01718	0.01731	0.01744	0.01757	0.0177	0.01783	0.01796	0.01808
0.012	0.01215	0.01231	0.01248	0.01264	0.0128	0.01297	0.01314	0.01331	0.01347	0.01365	0.01382	0.01399	0.01417	0.01434	0.01452	0.0147	0.01488	0.01506	0.01524	0.01542	0.0156	0.01579	0.01597	0.01616	0.01635	0.01654	0.01673	0.01692	0.01711	0.0173	0.01749	0.01768	0.01788	0.01807	0.01827	0.01846	0.01866	0.01886	0.01905	0.01925	0.01945	0.01965	0.01985	0.02005	0.02025	0.02045	0.02065	0.02085	0.02105
0.01716	0.01745	0.01774	0.01804	0.01834	0.01864	0.01895	0.01926	0.01958	0.0199	0.02023	0.02056	0.02089	0.02123	0.02157	0.02191	0.02226	0.02261	0.02297	0.02333	0.02369	0.02406	0.02443	0.0248	0.02517	0.02555	0.02593	0.02632	0.0267	0.02709	0.02748	0.02788	0.02827	0.02867	0.02907	0.02947	0.02988	0.03028	0.03069	0.0311	0.03151	0.03192	0.03233	0.03274	0.03316	0.03357	0.03399	0.0344	0.03482	0.03523
0.05628	0.05688	0.05748	0.05808	0.05868	0.05928	0.05988	0.06047	0.06107	0.06167	0.06227	0.06286	0.06346	0.06405	0.06465	0.06524	0.06583	0.06642	0.06701	0.06759	0.06817	0.06876	0.06934	0.06991	0.07049	0.07106	0.07163	0.07219	0.07276	0.07332	0.07388	0.07443	0.07498	0.07553	0.07607	0.07661	0.07714	0.07767	0.0782	0.07872	0.07924	0.07975	0.08026	0.08076	0.08126	0.08175	0.08224	0.08272	0.0832	0.08367
0.07742	0.07772	0.07799	0.07824	0.07847	0.07867	0.07885	0.079	0.07913	0.07924	0.07932	0.07938	0.07941	0.07942	0.0794	0.07935	0.07929	0.07919	0.07907	0.07893	0.07877	0.07857	0.07836	0.07812	0.07786	0.07757	0.07726	0.07693	0.07658	0.0762	0.07581	0.0754	0.07496	0.07451	0.07404	0.07356	0.07306	0.07254	0.07201	0.07147	0.07092	0.07036	0.06979	0.06921	0.06862	0.06804	0.06745	0.06685	0.06626	0.06568
0.15307	0.15417	0.15524	0.15625	0.15722	0.15815	0.15902	0.15984	0.16062	0.16134	0.16202	0.16264	0.16321	0.16372	0.16419	0.1646	0.16496	0.16526	0.16551	0.16571	0.16585	0.16595	0.16599	0.16597	0.16591	0.1658	0.16563	0.16542	0.16516	0.16485	0.1645	0.1641	0.16366	0.16318	0.16265	0.16209	0.1615	0.16087	0.1602	0.15951	0.15879	0.15804	0.15727	0.15648	0.15567	0.15485	0.15401	0.15316	0.15231	0.15145
0.3049	0.30927	0.31359	0.31788	0.32211	0.3263	0.33044	0.33453	0.33855	0.34252	0.34643	0.35027	0.35405	0.35776	0.36139	0.36495	0.36843	0.37184	0.37517	0.37841	0.38157	0.38464	0.38763	0.39052	0.39333	0.39604	0.39866	0.40119	0.40362	0.40595	0.40818	0.41032	0.41236	0.41429	0.41613	0.41787	0.4195	0.42104	0.42247	0.4238	0.42504	0.42617	0.4272	0.42813	0.42896	0.42969	0.43032	0.43085	0.43129	0.43162
0.46793	0.47658	0.48518	0.49374	0.50225	0.5107	0.51907	0.52737	0.53558	0.5437	0.55172	0.55964	0.56743	0.5751	0.58264	0.59004	0.5973	0.6044	0.61134	0.61811	0.6247	0.63111	0.63733	0.64336	0.64918	0.6548	0.6602	0.66537	0.67033	0.67505	0.67953	0.68377	0.68777	0.69151	0.695	0.69823	0.7012	0.7039	0.70633	0.70849	0.71038	0.71199	0.71332	0.71437	0.71515	0.71564	0.71585	0.71578	0.71542	0.71479
0.60741	0.62122	0.63503	0.64883	0.6626	0.67633	0.69001	0.70362	0.71715	0.73057	0.74388	0.75706	0.7701	0.78297	0.79566	0.80816	0.82045	0.83251	0.84433	0.85589	0.86718	0.87818	0.88887	0.89924	0.90928	0.91897	0.92829	0.93723	0.94578	0.95393	0.96165	0.96894	0.97579	0.98218	0.98811	0.99356	0.99852	1.00298	1.00694	1.01038	1.0133	1.01569	1.01755	1.01887	1.01964	1.01986	1.01953	1.01865	1.01721	1.01521
0.68397	0.70283	0.72182	0.74093	0.76013	0.7794	0.79873	0.8181	0.83748	0.85687	0.87622	0.89554	0.91478	0.93393	0.95297	0.97187	0.99061	1.00917	1.02752	1.04564	1.06351	1.0811	1.09838	1.11533	1.13194	1.14817	1.164	1.17941	1.19438	1.20888	1.22289	1.23639	1.24936	1.26178	1.27363	1.28488	1.29553	1.30555	1.31492	1.32364	1.33168	1.33903	1.34568	1.35162	1.35683	1.36131	1.36505	1.36803	1.37026	1.37172
0.66278	0.684	0.70549	0.72724	0.74923	0.77144	0.79386	0.81647	0.83924	0.86216	0.88521	0.90836	0.9316	0.95489	0.97822	1.00156	1.02489	1.04818	1.07141	1.09454	1.11756	1.14043	1.16313	1.18564	1.20792	1.22995	1.25169	1.27313	1.29424	1.31498	1.33533	1.35527	1.37477	1.39379	1.41232	1.43034	1.44781	1.46471	1.48102	1.49672	1.51178	1.52619	1.53992	1.55296	1.56528	1.57687	1.58772	1.59781	1.60712	1.61565
0.5559	0.5753	0.59502	0.61505	0.63536	0.65596	0.67682	0.69794	0.71929	0.74087	0.76266	0.78463	0.80679	0.82909	0.85154	0.87411	0.89678	0.91953	0.94234	0.9652	0.98807	1.01094	1.03379	1.0566	1.07933	1.10198	1.12451	1.14691	1.16915	1.19121	1.21307	1.23469	1.25607	1.27716	1.29796	1.31844	1.33857	1.35834	1.37771	1.39667	1.4152	1.43326	1.45085	1.46794	1.48451	1.50055	1.51602	1.53091	1.54521	1.5589
0.41432	0.42882	0.44353	0.45845	0.47357	0.48888	0.50437	0.52004	0.53587	0.55187	0.56801	0.58429	0.60071	0.61725	0.63391	0.65068	0.66755	0.68452	0.70156	0.71869	0.73588	0.75313	0.77043	0.78777	0.80515	0.82254	0.83996	0.85737	0.87479	0.89218	0.90955	0.92688	0.94416	0.96139	0.97854	0.9956	1.01257	1.02942	1.04614	1.06273	1.07916	1.09542	1.11149	1.12736	1.14301	1.15843	1.17359	1.18848	1.20309	1.21739
0.28828	0.29709	0.30591	0.31473	0.32354	0.33234	0.34112	0.34987	0.3586	0.36731	0.37599	0.38465	0.39329	0.40192	0.41054	0.41916	0.42779	0.43644	0.44511	0.45383	0.4626	0.47143	0.48035	0.48935	0.49846	0.50769	0.51705	0.52655	0.5362	0.54601	0.55599	0.56613	0.57645	0.58695	0.59763	0.60848	0.6195	0.63069	0.64203	0.65352	0.66515	0.6769	0.68875	0.7007	0.71273	0.72481	0.73693	0.74908	0.76122	0.77334
0.20588	0.21028	0.21442	0.21829	0.22187	0.22514	0.2281	0.23074	0.23306	0.23505	0.23672	0.23807	0.23913	0.23991	0.24044	0.24074	0.24086	0.24084	0.24073	0.24059	0.24047	0.24045	0.24059	0.24096	0.24164	0.2427	0.24421	0.24622	0.24879	0.25196	0.25576	0.26021	0.26532	0.27106	0.27743	0.2844	0.29191	0.29993	0.3084	0.31727	0.32647	0.33596	0.34566	0.35554	0.36553	0.37559	0.38567	0.39573	0.40573	0.41565
0.17424	0.17728	0.1799	0.18204	0.18369	0.18479	0.18532	0.18525	0.18454	0.18317	0.18111	0.17834	0.17485	0.17062	0.16565	0.15993	0.15346	0.14626	0.13834	0.12973	0.12046	0.11058	0.10015	0.08926	0.07804	0.06667	0.05549	0.0451	0.0367	0.0324	0.03417	0.04142	0.05199	0.06425	0.07735	0.09081	0.10437	0.11783	0.13105	0.14393	0.15637	0.16828	0.17959	0.19025	0.2002	0.20939	0.21779	0.22538	0.23215	0.23809
0.17928	0.18441	0.18921	0.19365	0.19769	0.20128	0.20438	0.20697	0.20901	0.21048	0.21134	0.21159	0.21121	0.2102	0.20857	0.20634	0.20352	0.20017	0.19634	0.1921	0.18753	0.18276	0.17791	0.17312	0.16858	0.16446	0.16095	0.15825	0.15654	0.15595	0.15659	0.15847	0.16157	0.16579	0.17098	0.17696	0.18353	0.19046	0.19755	0.20459	0.21138	0.21773	0.22349	0.22851	0.23263	0.23575	0.23776	0.23856	0.23808	0.23626
0.19587	0.20474	0.21356	0.2223	0.23093	0.2394	0.24768	0.25575	0.26355	0.27107	0.27828	0.28516	0.29168	0.29784	0.30364	0.30907	0.31414	0.31887	0.32328	0.3274	0.33126	0.33491	0.3384	0.34178	0.3451	0.34841	0.35177	0.35522	0.3588	0.36255	0.36647	0.37058	0.37488	0.37932	0.38389	0.38851	0.39314	0.39768	0.40205	0.40616	0.4099	0.41317	0.41587	0.41791	0.41918	0.4196	0.4191	0.41763	0.41513	0.41157
0.20699	0.21955	0.23243	0.24559	0.25901	0.27265	0.28648	0.30047	0.31459	0.3288	0.34307	0.35737	0.37168	0.38595	0.40016	0.4143	0.42834	0.44226	0.45605	0.46969	0.48319	0.49652	0.5097	0.52272	0.53557	0.54827	0.5608	0.57317	0.58537	0.5974	0.60924	0.62089	0.63232	0.6435	0.6544	0.66499	0.67522	0.68504	0.6944	0.70325	0.71153	0.71918	0.72615	0.73238	0.73782	0.74243	0.74617	0.74902	0.75097	0.752
0.20643	0.22168	0.23758	0.25414	0.27133	0.28915	0.30757	0.32658	0.34614	0.36624	0.38684	0.40792	0.42944	0.45138	0.47369	0.49634	0.5193	0.54253	0.566	0.58967	0.6135	0.63747	0.66153	0.68566	0.70981	0.73395	0.75805	0.78207	0.80596	0.8297	0.85323	0.87652	0.89952	0.92219	0.94446	0.9663	0.98764	1.00843	1.02862	1.04813	1.06692	1.08493	1.10211	1.11839	1.13373	1.14808	1.16141	1.17368	1.18486	1.19493
0.1946	0.21104	0.22842	0.24675	0.26603	0.28628	0.30749	0.32966	0.35279	0.37686	0.40187	0.42781	0.45464	0.48235	0.51092	0.5403	0.57048	0.6014	0.63305	0.66537	0.69832	0.73185	0.76591	0.80046	0.83544	0.87079	0.90645	0.94236	0.97847	1.01469	1.05097	1.08724	1.12341	1.15942	1.19518	1.23063	1.26567	1.30023	1.33422	1.36755	1.40016	1.43194	1.46283	1.49273	1.52159	1.54931	1.57583	1.60109	1.62503	1.64758
0.17462	0.1908	0.20806	0.22644	0.24597	0.26667	0.28856	0.31168	0.33602	0.36162	0.38847	0.41658	0.44595	0.47658	0.50846	0.54158	0.57593	0.61146	0.64818	0.68603	0.72498	0.765	0.80603	0.84803	0.89094	0.9347	0.97924	1.0245	1.07039	1.11685	1.16378	1.2111	1.25871	1.30653	1.35444	1.40235	1.45015	1.49773	1.54498	1.59178	1.63802	1.68359	1.72836	1.77223	1.81507	1.85678	1.89725	1.93636	1.97403	2.01014
0.15007	0.16483	0.1807	0.19771	0.2159	0.23533	0.25603	0.27804	0.30139	0.32612	0.35225	0.37981	0.40883	0.43931	0.47128	0.50474	0.5397	0.57616	0.6141	0.65352	0.6944	0.73672	0.78045	0.82555	0.87198	0.9197	0.96864	1.01874	1.06995	1.12217	1.17533	1.22934	1.28411	1.33952	1.39548	1.45186	1.50855	1.56542	1.62233	1.67916	1.73575	1.79197	1.84766	1.90269	1.9569	2.01013	2.06225	2.1131	2.16253	2.2104
0.12407	0.13672	0.15037	0.16508	0.18089	0.19786	0.21602	0.23542	0.25612	0.27815	0.30155	0.32637	0.35264	0.38039	0.40966	0.44048	0.47287	0.50685	0.54244	0.57964	0.61848	0.65894	0.70102	0.74472	0.79002	0.83689	0.8853	0.93522	0.98659	1.03936	1.09347	1.14884	1.20539	1.26303	1.32166	1.38117	1.44144	1.50234	1.56373	1.62547	1.68741	1.74938	1.81122	1.87275	1.9338	1.99419	2.05373	2.11223	2.16952	2.22539
0.09908	0.10936	0.12049	0.1325	0.14544	0.15936	0.1743	0.19031	0.20743	0.2257	0.24517	0.26588	0.28789	0.31122	0.33591	0.36203	0.38959	0.41863	0.44921	0.48134	0.51505	0.55039	0.58736	0.626	0.6663	0.7083	0.75197	0.79733	0.84436	0.89304	0.94333	0.99519	1.04858	1.10342	1.15964	1.21715	1.27585	1.33563	1.39635	1.45788	1.52007	1.58275	1.64574	1.70887	1.77194	1.83474	1.89706	1.9587	2.01942	2.07902
0.07683	0.08485	0.09352	0.10289	0.11298	0.12382	0.13547	0.14794	0.16127	0.17551	0.19067	0.20682	0.22397	0.24218	0.26148	0.28191	0.30352	0.32636	0.35048	0.37592	0.40273	0.43097	0.46068	0.49193	0.52475	0.5592	0.59532	0.63315	0.67271	0.71403	0.75713	0.80199	0.84863	0.897	0.94707	0.99878	1.05206	1.10682	1.16295	1.22032	1.2788	1.33822	1.39841	1.45917	1.5203	1.58159	1.64281	1.70371	1.76406	1.82361
0.0582	0.06427	0.07084	0.07791	0.0855	0.09365	0.10237	0.11168	0.12159	0.13213	0.14332	0.15517	0.16772	0.18098	0.19499	0.20978	0.22539	0.24185	0.25923	0.27757	0.29694	0.3174	0.33905	0.36195	0.38619	0.41187	0.43908	0.4679	0.49842	0.53072	0.56487	0.60092	0.63892	0.67889	0.72082	0.76471	0.8105	0.85814	0.90753	0.95856	1.01109	1.06496	1.11999	1.17597	1.23269	1.28992	1.3474	1.40488	1.4621	1.51878
0.04326	0.0478	0.0527	0.05796	0.0636	0.06962	0.07603	0.08283	0.09003	0.09762	0.1056	0.11397	0.12273	0.13189	0.14144	0.15139	0.16176	0.17258	0.18387	0.19569	0.20809	0.22115	0.23496	0.24964	0.26532	0.28213	0.30023	0.31977	0.34092	0.36384	0.38866	0.41551	0.4445	0.47571	0.50918	0.54493	0.58294	0.62315	0.66546	0.70976	0.75588	0.80365	0.85284	0.90324	0.95459	1.00662	1.05905	1.1116	1.16399	1.21593
0.03157	0.03495	0.03861	0.04253	0.04674	0.05121	0.05596	0.06098	0.06625	0.07176	0.07748	0.08341	0.0895	0.09574	0.10209	0.10853	0.11503	0.12157	0.12816	0.13479	0.14149	0.14831	0.15534	0.16269	0.17053	0.17905	0.18849	0.19912	0.21121	0.22506	0.24095	0.25912	0.27976	0.30302	0.32898	0.35767	0.38903	0.42299	0.4594	0.49807	0.5388	0.58132	0.62538	0.67066	0.71686	0.76366	0.81074	0.85778	0.90445	0.95046
0.02251	0.02503	0.02776	0.03071	0.03388	0.03727	0.04087	0.04468	0.04868	0.05285	0.05716	0.06158	0.06608	0.0706	0.07509	0.0795	0.08375	0.08779	0.09154	0.09494	0.09794	0.10051	0.10264	0.10438	0.10582	0.10715	0.10865	0.11074	0.11393	0.11885	0.1261	0.13625	0.14968	0.1666	0.18704	0.21089	0.23796	0.268	0.30073	0.33585	0.37302	0.41191	0.45215	0.49338	0.53522	0.57728	0.6192	0.66061	0.70116	0.74052
0.01556	0.01741	0.01944	0.02165	0.02405	0.02663	0.02941	0.03237	0.0355	0.0388	0.04223	0.04578	0.0494	0.05306	0.0567	0.06025	0.06364	0.06677	0.06956	0.07188	0.07361	0.07464	0.07484	0.07407	0.07223	0.06925	0.06511	0.05994	0.05411	0.04847	0.04478	0.04563	0.05303	0.06683	0.08575	0.10867	0.13485	0.16378	0.19509	0.22843	0.26345	0.29978	0.33705	0.37487	0.41281	0.45046	0.48739	0.52319	0.55746	0.58984
0.01036	0.0117	0.01319	0.01482	0.01661	0.01856	0.02068	0.02296	0.0254	0.02802	0.03079	0.0337	0.03675	0.0399	0.04313	0.04638	0.0496	0.05272	0.05565	0.0583	0.06054	0.06224	0.06326	0.06344	0.06262	0.06063	0.0573	0.05249	0.0461	0.03814	0.02894	0.02019	0.01838	0.02902	0.04661	0.06791	0.09199	0.11844	0.14698	0.17731	0.20911	0.24204	0.27568	0.30961	0.34337	0.37647	0.40842	0.43874	0.46695	0.49262
[truncated: 50 more columns]

## Sheet: Figure 2j
Figure 2j: WT images of the Mn-K-edge of ARPOM1.
0.14281	0.14289	0.14297	0.14305	0.14313	0.14321	0.14328	0.14336	0.14344	0.14351	0.14359	0.14366	0.14374	0.14381	0.14389	0.14396	0.14403	0.1441	0.14417	0.14424	0.14432	0.14438	0.14445	0.14452	0.14459	0.14466	0.14472	0.14479	0.14486	0.14492	0.14499	0.14505	0.14511	0.14518	0.14524	0.1453	0.14536	0.14542	0.14548	0.14554	0.1456	0.14566	0.14572	0.14578	0.14583	0.14589	0.14595	0.146	0.14605	0.14611
0.1821	0.18251	0.18291	0.18331	0.18371	0.18411	0.18451	0.18491	0.1853	0.18569	0.18608	0.18646	0.18685	0.18723	0.18761	0.18799	0.18836	0.18873	0.1891	0.18947	0.18984	0.1902	0.19056	0.19092	0.19128	0.19163	0.19198	0.19233	0.19268	0.19302	0.19336	0.1937	0.19404	0.19438	0.19471	0.19504	0.19536	0.19569	0.19601	0.19633	0.19664	0.19696	0.19727	0.19758	0.19788	0.19818	0.19848	0.19878	0.19908	0.19937
0.18671	0.18766	0.18861	0.18956	0.19051	0.19145	0.19239	0.19333	0.19427	0.1952	0.19613	0.19706	0.19799	0.19891	0.19983	0.20075	0.20166	0.20257	0.20348	0.20438	0.20529	0.20618	0.20708	0.20797	0.20885	0.20974	0.21061	0.21149	0.21236	0.21323	0.21409	0.21495	0.2158	0.21665	0.21749	0.21833	0.21917	0.22	0.22082	0.22164	0.22246	0.22327	0.22408	0.22488	0.22567	0.22646	0.22724	0.22802	0.22879	0.22956
0.18118	0.18277	0.18436	0.18596	0.18756	0.18915	0.19075	0.19235	0.19396	0.19556	0.19716	0.19877	0.20037	0.20197	0.20358	0.20518	0.20678	0.20839	0.20999	0.21159	0.21319	0.21478	0.21638	0.21797	0.21956	0.22115	0.22273	0.22432	0.2259	0.22747	0.22904	0.23061	0.23218	0.23373	0.23529	0.23684	0.23839	0.23993	0.24146	0.24299	0.24451	0.24603	0.24754	0.24904	0.25054	0.25203	0.25351	0.25499	0.25645	0.25791
0.16482	0.16682	0.16883	0.17084	0.17287	0.1749	0.17694	0.17899	0.18105	0.18312	0.18519	0.18727	0.18936	0.19145	0.19355	0.19565	0.19777	0.19988	0.202	0.20413	0.20626	0.20839	0.21053	0.21267	0.21481	0.21696	0.21911	0.22126	0.22341	0.22556	0.22771	0.22987	0.23202	0.23417	0.23632	0.23847	0.24062	0.24277	0.24491	0.24705	0.24919	0.25132	0.25345	0.25558	0.2577	0.25981	0.26192	0.26402	0.26612	0.2682
0.08539	0.08641	0.08743	0.08846	0.08951	0.09057	0.09163	0.09271	0.09381	0.09491	0.09603	0.09716	0.0983	0.09946	0.10063	0.10182	0.10302	0.10424	0.10547	0.10672	0.10798	0.10927	0.11057	0.11189	0.11322	0.11458	0.11595	0.11734	0.11876	0.12019	0.12164	0.12311	0.1246	0.12612	0.12765	0.1292	0.13078	0.13238	0.134	0.13564	0.1373	0.13899	0.1407	0.14242	0.14418	0.14595	0.14774	0.14956	0.1514	0.15326
0.11448	0.11552	0.11655	0.11758	0.11859	0.11959	0.12059	0.12157	0.12255	0.12351	0.12447	0.12542	0.12637	0.12731	0.12824	0.12917	0.1301	0.13102	0.13195	0.13287	0.1338	0.13473	0.13566	0.1366	0.13755	0.13851	0.13948	0.14046	0.14146	0.14248	0.14351	0.14457	0.14565	0.14676	0.14789	0.14906	0.15025	0.15149	0.15276	0.15407	0.15542	0.15682	0.15826	0.15975	0.1613	0.16289	0.16455	0.16625	0.16802	0.16985
0.28352	0.28917	0.29488	0.30066	0.30649	0.31238	0.31833	0.32434	0.3304	0.33652	0.34269	0.34892	0.3552	0.36153	0.36792	0.37435	0.38084	0.38737	0.39395	0.40057	0.40724	0.41395	0.42071	0.4275	0.43434	0.44121	0.44812	0.45507	0.46205	0.46906	0.47611	0.48318	0.49029	0.49742	0.50457	0.51175	0.51895	0.52617	0.53341	0.54067	0.54794	0.55523	0.56252	0.56983	0.57714	0.58446	0.59179	0.59911	0.60644	0.61376
0.3293	0.33768	0.3462	0.35488	0.3637	0.37268	0.3818	0.39107	0.40048	0.41005	0.41976	0.42962	0.43963	0.44978	0.46007	0.47051	0.4811	0.49182	0.50269	0.51369	0.52483	0.53611	0.54752	0.55906	0.57073	0.58253	0.59445	0.60649	0.61866	0.63093	0.64333	0.65583	0.66843	0.68114	0.69395	0.70685	0.71985	0.73293	0.74609	0.75934	0.77265	0.78603	0.79948	0.81299	0.82654	0.84015	0.8538	0.86748	0.8812	0.89494
0.19533	0.20139	0.20766	0.21416	0.22087	0.22782	0.235	0.24242	0.25009	0.25801	0.26619	0.27462	0.28333	0.2923	0.30154	0.31107	0.32087	0.33096	0.34134	0.35201	0.36296	0.37421	0.38576	0.3976	0.40974	0.42217	0.4349	0.44793	0.46125	0.47487	0.48878	0.50298	0.51747	0.53225	0.5473	0.56264	0.57825	0.59413	0.61028	0.62668	0.64334	0.66025	0.67739	0.69477	0.71238	0.73021	0.74825	0.76648	0.78492	0.80353
0.03264	0.02946	0.0264	0.02366	0.02158	0.02059	0.0211	0.02325	0.02689	0.03172	0.03747	0.04397	0.05109	0.05875	0.06693	0.07557	0.08468	0.09423	0.10421	0.11463	0.12548	0.13675	0.14845	0.16057	0.17312	0.18609	0.19948	0.21329	0.22751	0.24215	0.25721	0.27267	0.28854	0.30482	0.32149	0.33855	0.356	0.37384	0.39205	0.41062	0.42956	0.44884	0.46847	0.48844	0.50872	0.52932	0.55022	0.57142	0.59289	0.61462
0.2114	0.21647	0.22166	0.22698	0.23242	0.23801	0.24375	0.24965	0.25572	0.26197	0.26841	0.27506	0.28191	0.28899	0.2963	0.30385	0.31166	0.31973	0.32806	0.33668	0.34558	0.35477	0.36426	0.37405	0.38415	0.39456	0.40529	0.41632	0.42767	0.43933	0.4513	0.46358	0.47616	0.48904	0.50222	0.51567	0.52941	0.54341	0.55768	0.57218	0.58693	0.6019	0.61708	0.63246	0.64803	0.66376	0.67965	0.69568	0.71183	0.72809
0.33212	0.3423	0.35265	0.36316	0.37382	0.38464	0.39561	0.40673	0.41799	0.4294	0.44094	0.45261	0.46441	0.47634	0.48838	0.50054	0.5128	0.52515	0.5376	0.55013	0.56274	0.57541	0.58813	0.60091	0.61371	0.62654	0.63938	0.65222	0.66504	0.67784	0.69058	0.70326	0.71586	0.72837	0.74076	0.75301	0.76511	0.77704	0.78877	0.80027	0.81154	0.82254	0.83325	0.84364	0.8537	0.8634	0.8727	0.88159	0.89004	0.89803
0.39011	0.40417	0.41849	0.43308	0.44793	0.46302	0.47836	0.49394	0.50973	0.52575	0.54196	0.55837	0.57496	0.59172	0.60864	0.62569	0.64287	0.66016	0.67755	0.69501	0.71252	0.73008	0.74766	0.76524	0.7828	0.80031	0.81776	0.83512	0.85237	0.86948	0.88642	0.90317	0.91971	0.936	0.95201	0.96773	0.98311	0.99812	1.01275	1.02695	1.04069	1.05394	1.06667	1.07885	1.09044	1.10141	1.11173	1.12136	1.13027	1.13844
0.38597	0.40168	0.41775	0.43418	0.45096	0.46809	0.48555	0.50335	0.52146	0.53989	0.55861	0.57762	0.5969	0.61645	0.63624	0.65626	0.6765	0.69693	0.71755	0.73834	0.75927	0.78032	0.80149	0.82274	0.84406	0.86543	0.88682	0.90821	0.92958	0.95091	0.97217	0.99334	1.0144	1.03532	1.05608	1.07665	1.09702	1.11715	1.13702	1.15661	1.17589	1.19485	1.21345	1.23168	1.24951	1.26691	1.28388	1.30038	1.31639	1.3319
0.33865	0.35359	0.36891	0.3846	0.40064	0.41703	0.43376	0.45082	0.4682	0.48588	0.50385	0.52209	0.5406	0.55935	0.57833	0.59752	0.6169	0.63646	0.65617	0.67602	0.69598	0.71604	0.73617	0.75635	0.77657	0.7968	0.81702	0.83721	0.85736	0.87744	0.89743	0.91731	0.93707	0.95669	0.97616	0.99545	1.01456	1.03347	1.05217	1.07065	1.08891	1.10692	1.12469	1.14221	1.15948	1.17649	1.19324	1.20975	1.22599	1.24199
0.27608	0.28906	0.30237	0.316	0.32994	0.34417	0.35869	0.37347	0.3885	0.40376	0.41923	0.4349	0.45074	0.46673	0.48284	0.49905	0.51533	0.53166	0.54801	0.56435	0.58065	0.59688	0.61301	0.62901	0.64485	0.66051	0.67594	0.69113	0.70603	0.72063	0.7349	0.7488	0.76232	0.77543	0.78811	0.80034	0.81211	0.82339	0.83418	0.84447	0.85426	0.86353	0.87229	0.88055	0.88832	0.89561	0.90244	0.90883	0.9148	0.9204
0.21489	0.22567	0.23673	0.24808	0.2597	0.27157	0.28369	0.29603	0.30858	0.32132	0.33423	0.34729	0.36047	0.37374	0.38708	0.40046	0.41386	0.42723	0.44054	0.45377	0.46687	0.47981	0.49254	0.50504	0.51726	0.52916	0.54069	0.55183	0.56252	0.57272	0.58239	0.5915	0.59999	0.60783	0.61498	0.62141	0.62706	0.63192	0.63593	0.63908	0.64134	0.64267	0.64305	0.64247	0.6409	0.63834	0.63477	0.63019	0.62461	0.61802
0.16039	0.16893	0.17773	0.18678	0.19607	0.2056	0.21535	0.22531	0.23548	0.24583	0.25635	0.26703	0.27784	0.28876	0.29977	0.31085	0.32198	0.33311	0.34424	0.35532	0.36633	0.37723	0.388	0.39858	0.40895	0.41907	0.42889	0.43839	0.44751	0.45622	0.46448	0.47224	0.47946	0.48611	0.49213	0.49749	0.50214	0.50605	0.50918	0.51149	0.51295	0.51353	0.51318	0.51188	0.50962	0.50635	0.50206	0.49673	0.49035	0.4829
0.11441	0.12068	0.12716	0.13384	0.14072	0.14779	0.15506	0.16252	0.17016	0.17799	0.18598	0.19414	0.20245	0.21091	0.21951	0.22823	0.23706	0.24598	0.25499	0.26405	0.27316	0.2823	0.29143	0.30054	0.30959	0.31857	0.32744	0.33618	0.34475	0.35311	0.36124	0.3691	0.37665	0.38385	0.39068	0.39709	0.40305	0.40852	0.41347	0.41786	0.42167	0.42487	0.42742	0.42932	0.43053	0.43104	0.43085	0.42994	0.42832	0.42599
0.07861	0.08272	0.08694	0.09128	0.09573	0.1003	0.10498	0.10979	0.11472	0.11977	0.12496	0.13028	0.13574	0.14136	0.14712	0.15305	0.15914	0.1654	0.17183	0.17844	0.18522	0.19218	0.1993	0.20659	0.21403	0.22161	0.22932	0.23714	0.24505	0.25301	0.26102	0.26903	0.27701	0.28493	0.29275	0.30043	0.30793	0.31522	0.32224	0.32896	0.33534	0.34134	0.34692	0.35204	0.35667	0.36079	0.36436	0.36736	0.36977	0.37158
0.05442	0.0568	0.05918	0.06154	0.06388	0.06619	0.06848	0.07075	0.07299	0.07523	0.07747	0.07973	0.08203	0.08439	0.08684	0.08942	0.09217	0.09511	0.0983	0.10176	0.10554	0.10968	0.11421	0.11914	0.12449	0.13028	0.13651	0.14317	0.15025	0.15771	0.16555	0.17371	0.18216	0.19086	0.19976	0.2088	0.21794	0.22712	0.23627	0.24535	0.2543	0.26306	0.27158	0.2798	0.28767	0.29515	0.30218	0.30873	0.31476	0.32023
0.04152	0.04306	0.04451	0.04583	0.04702	0.04804	0.04888	0.04952	0.04995	0.05014	0.05009	0.04979	0.04924	0.04844	0.04742	0.04622	0.04487	0.04348	0.04216	0.04107	0.0404	0.04038	0.04124	0.04315	0.04621	0.05044	0.05577	0.06211	0.06933	0.07733	0.08601	0.09526	0.10501	0.11517	0.12568	0.13645	0.14742	0.15852	0.16969	0.18086	0.19198	0.20297	0.21378	0.22436	0.23464	0.24458	0.25413	0.26325	0.27188	0.28001
0.03605	0.03765	0.03918	0.04061	0.04191	0.04307	0.04406	0.04484	0.0454	0.04571	0.04573	0.04545	0.04484	0.04387	0.04252	0.04078	0.03865	0.03611	0.0332	0.02995	0.02647	0.02295	0.0198	0.01772	0.01771	0.02031	0.02516	0.03162	0.03919	0.04759	0.05666	0.06626	0.07632	0.08676	0.09752	0.10853	0.11973	0.13106	0.14245	0.15384	0.16518	0.17641	0.18745	0.19826	0.20879	0.21898	0.22878	0.23816	0.24707	0.25548
0.0328	0.03478	0.03677	0.03874	0.0407	0.04261	0.04447	0.04625	0.04794	0.04952	0.05099	0.05232	0.05351	0.05455	0.05544	0.0562	0.05685	0.05739	0.05789	0.05839	0.05895	0.05967	0.06063	0.06194	0.0637	0.06601	0.06895	0.07257	0.07692	0.082	0.08779	0.09425	0.10134	0.10897	0.11709	0.12562	0.13447	0.14357	0.15284	0.16219	0.17155	0.18084	0.18999	0.19892	0.20758	0.21589	0.2238	0.23125	0.23821	0.24463
0.02894	0.03118	0.03351	0.03591	0.03839	0.04092	0.04351	0.04615	0.04881	0.0515	0.05421	0.05693	0.05965	0.06237	0.06508	0.06779	0.07052	0.07325	0.07603	0.07885	0.08175	0.08476	0.08792	0.09125	0.0948	0.09859	0.10268	0.10708	0.11182	0.11692	0.12238	0.1282	0.13436	0.14084	0.14761	0.15462	0.16181	0.16914	0.17653	0.18392	0.19124	0.19842	0.20537	0.21203	0.21833	0.2242	0.22958	0.2344	0.23861	0.24218
0.024	0.02627	0.02869	0.03125	0.03395	0.03679	0.03977	0.04288	0.04613	0.0495	0.05299	0.05659	0.06031	0.06413	0.06805	0.07207	0.07619	0.08041	0.08473	0.08915	0.09369	0.09834	0.10312	0.10804	0.1131	0.11832	0.12371	0.12927	0.135	0.14092	0.147	0.15324	0.15963	0.16614	0.17273	0.17939	0.18605	0.19267	0.19919	0.20557	0.21172	0.21759	0.22311	0.2282	0.23281	0.23686	0.24029	0.24304	0.24505	0.24628
0.01852	0.02064	0.02293	0.02541	0.02809	0.03095	0.03401	0.03727	0.04073	0.04439	0.04824	0.05229	0.05654	0.06097	0.0656	0.0704	0.07539	0.08055	0.08588	0.09138	0.09704	0.10286	0.10883	0.11496	0.12123	0.12764	0.13419	0.14086	0.14764	0.15452	0.16148	0.1685	0.17556	0.18262	0.18965	0.19661	0.20346	0.21014	0.2166	0.22279	0.22865	0.23412	0.23912	0.2436	0.2475	0.25075	0.25329	0.25508	0.25606	0.25618
0.01331	0.01517	0.01723	0.0195	0.02197	0.02467	0.0276	0.03076	0.03416	0.03781	0.04171	0.04586	0.05026	0.05492	0.05982	0.06498	0.07038	0.07602	0.0819	0.088	0.09433	0.10086	0.1076	0.11453	0.12164	0.12892	0.13634	0.14389	0.15154	0.15928	0.16708	0.17491	0.18273	0.19052	0.19821	0.20579	0.21319	0.22036	0.22725	0.23381	0.23998	0.24569	0.25088	0.25551	0.25951	0.26282	0.26539	0.26719	0.26816	0.26827
0.00913	0.01072	0.01251	0.0145	0.0167	0.01913	0.0218	0.02472	0.0279	0.03134	0.03505	0.03904	0.04331	0.04787	0.05272	0.05786	0.06329	0.069	0.075	0.08127	0.08782	0.09462	0.10168	0.10897	0.11648	0.1242	0.1321	0.14017	0.14837	0.15669	0.16508	0.17352	0.18197	0.19038	0.19871	0.20692	0.21495	0.22275	0.23027	0.23744	0.24421	0.25051	0.2563	0.2615	0.26607	0.26995	0.2731	0.27546	0.27702	0.27773
0.00654	0.00788	0.00939	0.0111	0.013	0.01512	0.01747	0.02006	0.0229	0.026	0.02936	0.03301	0.03695	0.04117	0.0457	0.05053	0.05566	0.0611	0.06684	0.07289	0.07923	0.08587	0.09279	0.09998	0.10744	0.11514	0.12307	0.13121	0.13954	0.14802	0.15663	0.16534	0.1741	0.18287	0.19162	0.20028	0.20882	0.21717	0.22528	0.23309	0.24053	0.24755	0.25409	0.26007	0.26545	0.27017	0.27417	0.2774	0.27984	0.28144
0.00562	0.0067	0.00795	0.00937	0.01097	0.01276	0.01476	0.01698	0.01942	0.02211	0.02504	0.02823	0.03168	0.03541	0.03942	0.04372	0.04831	0.05319	0.05837	0.06386	0.06964	0.07573	0.08211	0.08878	0.09574	0.10298	0.11048	0.11823	0.12622	0.13442	0.14281	0.15136	0.16004	0.16881	0.17764	0.18647	0.19526	0.20395	0.21249	0.22082	0.22887	0.23659	0.2439	0.25074	0.25705	0.26275	0.26779	0.27212	0.27567	0.27841
0.00561	0.00651	0.00754	0.00872	0.01005	0.01155	0.01322	0.01507	0.01712	0.01937	0.02184	0.02452	0.02743	0.03057	0.03395	0.03758	0.04146	0.04561	0.05001	0.05469	0.05964	0.06487	0.07039	0.07619	0.08228	0.08866	0.09533	0.10228	0.10951	0.11701	0.12475	0.13274	0.14093	0.14931	0.15785	0.1665	0.17523	0.18398	0.19271	0.20136	0.20986	0.21815	0.22616	0.23383	0.24108	0.24784	0.25404	0.25961	0.2645	0.26863
0.00575	0.00654	0.00743	0.00843	0.00956	0.01082	0.01222	0.01376	0.01545	0.01731	0.01932	0.02151	0.02386	0.0264	0.02912	0.03202	0.03512	0.03842	0.04193	0.04565	0.0496	0.05378	0.05821	0.0629	0.06785	0.07309	0.07862	0.08446	0.0906	0.09705	0.10382	0.11089	0.11827	0.12592	0.13385	0.142	0.15036	0.15888	0.16752	0.17623	0.18494	0.1936	0.20214	0.21049	0.21857	0.22631	0.23364	0.24048	0.24675	0.25239
0.00574	0.00646	0.00726	0.00815	0.00913	0.0102	0.01139	0.01268	0.01407	0.01558	0.01721	0.01894	0.02079	0.02275	0.02483	0.02703	0.02934	0.03178	0.03435	0.03705	0.03992	0.04295	0.04617	0.04961	0.05327	0.0572	0.06142	0.06595	0.07081	0.07603	0.08161	0.08758	0.09392	0.10065	0.10774	0.11517	0.12293	0.13098	0.13928	0.14779	0.15645	0.1652	0.17398	0.18274	0.19139	0.19986	0.20808	0.21598	0.22348	0.2305
[truncated: 50 more columns]

## Sheet: Figure 2k
Figure 2k: WT images of the Mn-K-edge of ARPOM2.
0.06824	0.06828	0.06832	0.06835	0.06839	0.06843	0.06847	0.0685	0.06854	0.06857	0.06861	0.06865	0.06868	0.06872	0.06875	0.06879	0.06882	0.06886	0.06889	0.06892	0.06896	0.06899	0.06902	0.06905	0.06909	0.06912	0.06915	0.06918	0.06921	0.06924	0.06928	0.06931	0.06934	0.06937	0.0694	0.06943	0.06945	0.06948	0.06951	0.06954	0.06957	0.0696	0.06962	0.06965	0.06968	0.0697	0.06973	0.06976	0.06978	0.06981
0.09092	0.09112	0.09131	0.09151	0.0917	0.0919	0.09209	0.09228	0.09247	0.09266	0.09285	0.09304	0.09323	0.09341	0.09359	0.09378	0.09396	0.09414	0.09432	0.0945	0.09467	0.09485	0.09503	0.0952	0.09537	0.09554	0.09571	0.09588	0.09605	0.09622	0.09638	0.09654	0.09671	0.09687	0.09703	0.09719	0.09734	0.0975	0.09766	0.09781	0.09796	0.09811	0.09826	0.09841	0.09856	0.0987	0.09885	0.09899	0.09913	0.09927
0.09332	0.0938	0.09428	0.09476	0.09523	0.09571	0.09618	0.09665	0.09712	0.09759	0.09806	0.09853	0.099	0.09946	0.09992	0.10038	0.10084	0.1013	0.10176	0.10221	0.10267	0.10312	0.10357	0.10401	0.10446	0.1049	0.10534	0.10578	0.10622	0.10666	0.10709	0.10752	0.10795	0.10838	0.1088	0.10922	0.10964	0.11006	0.11047	0.11089	0.11129	0.1117	0.11211	0.11251	0.11291	0.1133	0.1137	0.11409	0.11448	0.11486
0.09904	0.09989	0.10073	0.10157	0.10242	0.10326	0.10411	0.10496	0.1058	0.10665	0.1075	0.10834	0.10919	0.11003	0.11088	0.11172	0.11257	0.11341	0.11425	0.1151	0.11594	0.11678	0.11761	0.11845	0.11928	0.12012	0.12095	0.12178	0.1226	0.12343	0.12425	0.12507	0.12589	0.1267	0.12752	0.12833	0.12913	0.12994	0.13073	0.13153	0.13232	0.13311	0.1339	0.13468	0.13546	0.13623	0.137	0.13776	0.13852	0.13928
0.10016	0.10131	0.10246	0.10361	0.10477	0.10593	0.10709	0.10826	0.10943	0.1106	0.11177	0.11295	0.11413	0.11531	0.11649	0.11768	0.11886	0.12005	0.12124	0.12242	0.12361	0.1248	0.12599	0.12718	0.12837	0.12956	0.13074	0.13193	0.13312	0.1343	0.13548	0.13666	0.13784	0.13902	0.14019	0.14136	0.14253	0.1437	0.14486	0.14602	0.14717	0.14832	0.14947	0.15061	0.15174	0.15287	0.154	0.15512	0.15623	0.15734
0.07614	0.07682	0.07749	0.07816	0.07883	0.07949	0.08014	0.08079	0.08143	0.08207	0.08271	0.08334	0.08396	0.08458	0.08519	0.0858	0.0864	0.087	0.08759	0.08817	0.08875	0.08932	0.08989	0.09045	0.09101	0.09156	0.09211	0.09265	0.09319	0.09372	0.09425	0.09477	0.09529	0.0958	0.09631	0.09682	0.09732	0.09782	0.09831	0.0988	0.09929	0.09978	0.10026	0.10074	0.10122	0.1017	0.10217	0.10265	0.10312	0.10359
0.12906	0.13025	0.13141	0.13256	0.13369	0.1348	0.13589	0.13696	0.13801	0.13904	0.14005	0.14103	0.14199	0.14293	0.14384	0.14473	0.14559	0.14642	0.14724	0.14802	0.14878	0.14951	0.15022	0.15089	0.15154	0.15217	0.15276	0.15333	0.15387	0.15439	0.15487	0.15533	0.15576	0.15617	0.15655	0.1569	0.15723	0.15753	0.15781	0.15807	0.1583	0.15851	0.1587	0.15886	0.15901	0.15914	0.15925	0.15934	0.15941	0.15948
0.25597	0.2604	0.26486	0.26936	0.27388	0.27843	0.28302	0.28762	0.29226	0.29692	0.30161	0.30631	0.31104	0.3158	0.32057	0.32536	0.33016	0.33499	0.33983	0.34468	0.34954	0.35442	0.35931	0.3642	0.3691	0.37401	0.37892	0.38384	0.38875	0.39367	0.39859	0.4035	0.40841	0.41332	0.41821	0.4231	0.42798	0.43285	0.4377	0.44254	0.44737	0.45218	0.45697	0.46174	0.46648	0.47121	0.4759	0.48058	0.48522	0.48984
0.23217	0.23716	0.24225	0.24745	0.25276	0.25818	0.26371	0.26936	0.27512	0.281	0.28701	0.29313	0.29938	0.30575	0.31224	0.31886	0.32561	0.33249	0.33949	0.34663	0.35389	0.36128	0.36881	0.37646	0.38423	0.39214	0.40018	0.40834	0.41662	0.42503	0.43356	0.44221	0.45098	0.45986	0.46886	0.47797	0.48719	0.49651	0.50594	0.51546	0.52508	0.53479	0.54459	0.55448	0.56444	0.57447	0.58458	0.59475	0.60498	0.61527
0.07722	0.07325	0.06902	0.0645	0.05971	0.05463	0.04925	0.0436	0.03766	0.03146	0.02504	0.01851	0.01229	0.00814	0.0102	0.01677	0.02479	0.03351	0.04273	0.05237	0.06241	0.07284	0.08364	0.09481	0.10635	0.11826	0.13054	0.14317	0.15617	0.16952	0.18323	0.19729	0.2117	0.22645	0.24155	0.25697	0.27273	0.28881	0.30522	0.32193	0.33894	0.35625	0.37385	0.39173	0.40988	0.42829	0.44695	0.46585	0.48498	0.50433
0.35675	0.36403	0.37141	0.3789	0.38651	0.39424	0.40211	0.41011	0.41827	0.42658	0.43507	0.44373	0.45259	0.46164	0.47091	0.4804	0.49013	0.50011	0.51034	0.52084	0.53163	0.54271	0.55409	0.56578	0.5778	0.59016	0.60285	0.6159	0.62931	0.64308	0.65722	0.67174	0.68665	0.70193	0.7176	0.73366	0.75011	0.76695	0.78417	0.80177	0.81975	0.8381	0.85681	0.87589	0.89531	0.91507	0.93516	0.95557	0.97628	0.99729
0.57696	0.59312	0.60952	0.62617	0.64307	0.6602	0.67757	0.69517	0.71301	0.73108	0.74937	0.76789	0.78663	0.80559	0.82476	0.84414	0.86372	0.88351	0.9035	0.92368	0.94405	0.96461	0.98534	1.00625	1.02733	1.04857	1.06996	1.09151	1.11319	1.13502	1.15697	1.17904	1.20122	1.2235	1.24588	1.26834	1.29087	1.31347	1.33612	1.35882	1.38154	1.40427	1.42702	1.44975	1.47246	1.49514	1.51776	1.54032	1.5628	1.58519
0.64638	0.66732	0.68861	0.71025	0.73223	0.75453	0.77715	0.80008	0.82331	0.84681	0.87059	0.89463	0.9189	0.94341	0.96812	0.99304	1.01813	1.04338	1.06877	1.09429	1.1199	1.14561	1.17137	1.19718	1.223	1.24882	1.27462	1.30036	1.32603	1.3516	1.37704	1.40233	1.42745	1.45237	1.47705	1.50149	1.52564	1.54948	1.57298	1.59612	1.61888	1.64121	1.6631	1.68452	1.70544	1.72583	1.74568	1.76495	1.78362	1.80166
0.59497	0.61677	0.63902	0.6617	0.6848	0.70831	0.73222	0.75652	0.78118	0.8062	0.83155	0.85723	0.8832	0.90945	0.93596	0.9627	0.98965	1.01678	1.04407	1.07149	1.09901	1.1266	1.15423	1.18186	1.20947	1.23702	1.26446	1.29178	1.31892	1.34586	1.37254	1.39894	1.42501	1.4507	1.47599	1.50082	1.52515	1.54894	1.57215	1.59472	1.61662	1.63781	1.65823	1.67785	1.69661	1.71449	1.73142	1.74738	1.76232	1.77619
0.47165	0.4909	0.51063	0.53083	0.55149	0.57261	0.59417	0.61618	0.63861	0.66146	0.68471	0.70835	0.73237	0.75674	0.78146	0.80649	0.83183	0.85745	0.88332	0.90943	0.93575	0.96224	0.98889	1.01567	1.04254	1.06947	1.09644	1.1234	1.15033	1.17718	1.20392	1.23052	1.25694	1.28312	1.30905	1.33467	1.35994	1.38482	1.40927	1.43325	1.45671	1.47961	1.5019	1.52354	1.54448	1.56469	1.58411	1.60271	1.62044	1.63725
0.32847	0.34297	0.35788	0.3732	0.38893	0.40506	0.4216	0.43853	0.45586	0.47358	0.49167	0.51014	0.52898	0.54818	0.56772	0.58759	0.6078	0.62831	0.64912	0.67021	0.69156	0.71317	0.73501	0.75706	0.77931	0.80173	0.8243	0.84701	0.86982	0.89272	0.91568	0.93868	0.96169	0.98468	1.00764	1.03052	1.05332	1.07599	1.09852	1.12086	1.14301	1.16492	1.18658	1.20794	1.229	1.24971	1.27006	1.29001	1.30954	1.32863
0.20531	0.21472	0.22442	0.2344	0.24467	0.25523	0.26607	0.27721	0.28863	0.30034	0.31233	0.32461	0.33717	0.35001	0.36312	0.37651	0.39016	0.40407	0.41823	0.43265	0.44729	0.46217	0.47727	0.49257	0.50807	0.52375	0.53961	0.55562	0.57177	0.58804	0.60442	0.62089	0.63744	0.65403	0.67066	0.68731	0.70395	0.72056	0.73713	0.75363	0.77005	0.78637	0.80257	0.81862	0.83452	0.85025	0.86579	0.88113	0.89626	0.91116
0.11836	0.12358	0.12894	0.13444	0.14009	0.14588	0.15183	0.15793	0.1642	0.17063	0.17723	0.18401	0.19097	0.19812	0.20547	0.21302	0.22077	0.22874	0.23692	0.24532	0.25395	0.2628	0.27188	0.28118	0.29071	0.30045	0.31041	0.32057	0.33092	0.34146	0.35216	0.36302	0.37401	0.3851	0.39629	0.40754	0.41882	0.43012	0.44139	0.4526	0.46374	0.47475	0.48561	0.49628	0.50674	0.51694	0.52686	0.53646	0.54572	0.55461
0.06722	0.06964	0.07205	0.07444	0.07681	0.07917	0.08151	0.08385	0.08617	0.0885	0.09085	0.09322	0.09564	0.09812	0.10069	0.10338	0.1062	0.10919	0.11239	0.11581	0.1195	0.12348	0.12777	0.1324	0.1374	0.14277	0.14853	0.15468	0.16122	0.16814	0.17545	0.1831	0.1911	0.1994	0.20799	0.21681	0.22585	0.23505	0.24437	0.25377	0.26319	0.27259	0.28191	0.29109	0.30008	0.30883	0.31728	0.32536	0.33303	0.34022
0.04378	0.04507	0.04626	0.04732	0.04824	0.049	0.04959	0.04999	0.0502	0.05019	0.04997	0.04951	0.04883	0.04792	0.04679	0.04547	0.04397	0.04234	0.04066	0.03901	0.03752	0.03634	0.03569	0.03574	0.0367	0.03867	0.04169	0.04571	0.05065	0.0564	0.06286	0.06992	0.0775	0.08553	0.09395	0.10268	0.11169	0.12091	0.1303	0.13981	0.14938	0.15898	0.16855	0.17805	0.18743	0.19664	0.20564	0.21437	0.2228	0.23088
0.03569	0.03714	0.03851	0.03978	0.04094	0.04196	0.04284	0.04355	0.04408	0.04441	0.04453	0.04443	0.04409	0.0435	0.04266	0.04157	0.04023	0.03865	0.03686	0.0349	0.03281	0.0307	0.02868	0.02695	0.02574	0.02533	0.02596	0.02774	0.03067	0.03459	0.03935	0.04478	0.05076	0.05719	0.06398	0.07106	0.07838	0.08589	0.09354	0.1013	0.10911	0.11695	0.12479	0.13258	0.14029	0.1479	0.15537	0.16269	0.16981	0.17673
0.03351	0.03543	0.03734	0.03922	0.04106	0.04285	0.04457	0.04622	0.04778	0.04925	0.05061	0.05186	0.053	0.05402	0.05493	0.05574	0.05644	0.05707	0.05762	0.05814	0.05864	0.05917	0.05975	0.06042	0.06122	0.0622	0.06339	0.06483	0.06653	0.06852	0.0708	0.07339	0.07626	0.07941	0.08281	0.08643	0.09025	0.09424	0.09836	0.10258	0.10687	0.1112	0.11554	0.11987	0.12417	0.1284	0.13256	0.13662	0.14058	0.14441
0.03415	0.03647	0.03883	0.04123	0.04364	0.04606	0.04848	0.05088	0.05326	0.05561	0.05791	0.06015	0.06233	0.06445	0.06649	0.06845	0.07034	0.07214	0.07387	0.07553	0.07713	0.07866	0.08015	0.0816	0.08302	0.08441	0.08579	0.08717	0.08855	0.08994	0.09132	0.09272	0.09411	0.0955	0.09688	0.09823	0.09955	0.10083	0.10205	0.10321	0.1043	0.10532	0.10626	0.10713	0.10793	0.10868	0.10938	0.11004	0.1107	0.11136
0.03652	0.03917	0.04192	0.04474	0.04764	0.05059	0.05359	0.05662	0.05968	0.06275	0.06581	0.06886	0.07187	0.07484	0.07775	0.08059	0.08336	0.08602	0.08858	0.09103	0.09336	0.09555	0.0976	0.0995	0.10125	0.10282	0.10423	0.10545	0.10647	0.10729	0.10789	0.10827	0.1084	0.10828	0.10788	0.1072	0.10623	0.10494	0.10334	0.10141	0.09916	0.09658	0.09369	0.09051	0.08708	0.08343	0.07962	0.07574	0.0719	0.06821
0.03919	0.04216	0.04527	0.0485	0.05185	0.05531	0.05886	0.0625	0.06621	0.06999	0.07381	0.07766	0.08152	0.08538	0.08921	0.093	0.09673	0.10039	0.10394	0.10737	0.11066	0.1138	0.11675	0.1195	0.12203	0.12431	0.12634	0.12808	0.12951	0.13061	0.13136	0.13175	0.13173	0.1313	0.13044	0.12911	0.1273	0.125	0.12218	0.11884	0.11495	0.11053	0.10555	0.10003	0.09398	0.08741	0.08036	0.07286	0.06498	0.0568
0.04067	0.04392	0.04734	0.05092	0.05467	0.05857	0.06263	0.06682	0.07115	0.0756	0.08016	0.08481	0.08954	0.09432	0.09915	0.104	0.10884	0.11366	0.11844	0.12314	0.12775	0.13223	0.13657	0.14074	0.14471	0.14845	0.15194	0.15516	0.15807	0.16066	0.16289	0.16476	0.16623	0.16729	0.16793	0.16812	0.16787	0.16715	0.16599	0.16438	0.16233	0.15987	0.15704	0.15387	0.15042	0.14676	0.14299	0.13921	0.13553	0.1321
0.04003	0.04342	0.04701	0.0508	0.0548	0.059	0.06341	0.068	0.07279	0.07777	0.08291	0.08822	0.09368	0.09928	0.10499	0.11081	0.1167	0.12266	0.12865	0.13466	0.14066	0.14663	0.15253	0.15834	0.16403	0.16958	0.17496	0.18014	0.18509	0.1898	0.19423	0.19837	0.2022	0.2057	0.20885	0.21165	0.2141	0.21618	0.21792	0.21931	0.22037	0.22114	0.22163	0.22189	0.22196	0.2219	0.22177	0.22162	0.22154	0.2216
0.03708	0.04042	0.04399	0.04778	0.05181	0.05607	0.06058	0.06532	0.07031	0.07553	0.08098	0.08665	0.09255	0.09865	0.10496	0.11144	0.11809	0.12489	0.13182	0.13886	0.14598	0.15317	0.1604	0.16764	0.17487	0.18205	0.18917	0.19619	0.20309	0.20984	0.21642	0.2228	0.22896	0.23488	0.24054	0.24594	0.25106	0.25589	0.26044	0.2647	0.26868	0.27239	0.27585	0.27908	0.2821	0.28494	0.28764	0.29023	0.29275	0.29523
0.03229	0.03539	0.03872	0.04229	0.0461	0.05018	0.05451	0.0591	0.06397	0.06911	0.07452	0.08021	0.08616	0.09238	0.09885	0.10557	0.11254	0.11972	0.12712	0.13471	0.14248	0.1504	0.15846	0.16662	0.17487	0.18318	0.19152	0.19986	0.20817	0.21644	0.22463	0.23271	0.24065	0.24845	0.25606	0.26347	0.27067	0.27762	0.28434	0.29079	0.29698	0.30289	0.30854	0.31392	0.31903	0.3239	0.32851	0.3329	0.33706	0.34103
0.02648	0.02918	0.03211	0.03526	0.03866	0.04232	0.04624	0.05043	0.05491	0.05967	0.06472	0.07007	0.07571	0.08166	0.0879	0.09443	0.10125	0.10835	0.11571	0.12333	0.1312	0.13928	0.14757	0.15605	0.16469	0.17347	0.18236	0.19134	0.20038	0.20945	0.21852	0.22756	0.23654	0.24544	0.25423	0.26287	0.27135	0.27963	0.2877	0.29553	0.30311	0.31041	0.31741	0.32412	0.3305	0.33656	0.34229	0.34767	0.3527	0.35738
0.02047	0.02269	0.02511	0.02774	0.0306	0.0337	0.03705	0.04067	0.04456	0.04873	0.0532	0.05796	0.06303	0.06841	0.0741	0.0801	0.0864	0.09302	0.09993	0.10713	0.11461	0.12235	0.13035	0.13857	0.14702	0.15565	0.16445	0.1734	0.18247	0.19162	0.20084	0.21009	0.21934	0.22857	0.23774	0.24682	0.25579	0.26461	0.27325	0.28168	0.28989	0.29783	0.30548	0.31283	0.31983	0.32647	0.33273	0.33858	0.344	0.34897
0.01492	0.01663	0.01851	0.02059	0.02286	0.02536	0.02808	0.03105	0.03427	0.03776	0.04152	0.04557	0.04992	0.05456	0.05952	0.06478	0.07035	0.07622	0.0824	0.08888	0.09564	0.10268	0.10999	0.11755	0.12534	0.13334	0.14154	0.1499	0.15842	0.16706	0.17579	0.1846	0.19344	0.20231	0.21116	0.21996	0.2287	0.23734	0.24585	0.2542	0.26236	0.27031	0.27802	0.28545	0.29257	0.29936	0.30578	0.3118	0.31739	0.32251
0.0102	0.01144	0.01282	0.01436	0.01608	0.01799	0.0201	0.02243	0.02499	0.02779	0.03085	0.03417	0.03777	0.04165	0.04582	0.05027	0.05502	0.06006	0.06538	0.07099	0.07687	0.08302	0.08942	0.09606	0.10292	0.10998	0.11723	0.12465	0.13221	0.13989	0.14767	0.15554	0.16345	0.1714	0.17935	0.1873	0.1952	0.20305	0.21082	0.21849	0.22603	0.23343	0.24066	0.2477	0.25451	0.26107	0.26736	0.27333	0.27896	0.2842
0.00648	0.0073	0.00825	0.00932	0.01055	0.01194	0.01351	0.01527	0.01724	0.01943	0.02186	0.02452	0.02743	0.0306	0.03403	0.03773	0.04169	0.04591	0.05039	0.05512	0.06009	0.0653	0.07073	0.07636	0.08218	0.08817	0.09431	0.10059	0.10698	0.11347	0.12002	0.12664	0.13328	0.13995	0.14662	0.15328	0.15991	0.1665	0.17306	0.17955	0.18598	0.19234	0.19862	0.2048	0.21088	0.21684	0.22267	0.22834	0.23381	0.23907
0.00374	0.00422	0.00479	0.00548	0.0063	0.00727	0.0084	0.00971	0.0112	0.01289	0.01479	0.01691	0.01925	0.02182	0.02463	0.02766	0.03093	0.03443	0.03814	0.04207	0.04621	0.05053	0.05503	0.05968	0.06449	0.06941	0.07444	0.07955	0.08473	0.08995	0.0952	0.10045	0.10571	0.11094	0.11614	0.1213	0.12642	0.13149	0.13652	0.14151	0.14647	0.15141	0.15634	0.16127	0.16622	0.17119	0.17619	0.18121	0.18625	0.19129
[truncated: 50 more columns]

## Sheet: Figure 2l
Figure 2l: WT images of the Mn-K-edge of ARPOM3.
0.0458	0.04583	0.04585	0.04588	0.04591	0.04593	0.04596	0.04598	0.04601	0.04603	0.04606	0.04608	0.04611	0.04613	0.04615	0.04618	0.0462	0.04623	0.04625	0.04627	0.04629	0.04632	0.04634	0.04636	0.04639	0.04641	0.04643	0.04645	0.04647	0.04649	0.04652	0.04654	0.04656	0.04658	0.0466	0.04662	0.04664	0.04666	0.04668	0.0467	0.04672	0.04674	0.04676	0.04678	0.04679	0.04681	0.04683	0.04685	0.04687	0.04689
0.06781	0.06795	0.06809	0.06823	0.06837	0.0685	0.06864	0.06878	0.06891	0.06904	0.06918	0.06931	0.06944	0.06957	0.0697	0.06983	0.06995	0.07008	0.0702	0.07033	0.07045	0.07058	0.0707	0.07082	0.07094	0.07106	0.07118	0.07129	0.07141	0.07153	0.07164	0.07176	0.07187	0.07198	0.07209	0.0722	0.07231	0.07242	0.07252	0.07263	0.07274	0.07284	0.07294	0.07304	0.07314	0.07324	0.07334	0.07344	0.07354	0.07363
0.06607	0.06642	0.06677	0.06712	0.06747	0.06781	0.06816	0.06851	0.06885	0.06919	0.06954	0.06988	0.07022	0.07056	0.0709	0.07124	0.07157	0.07191	0.07224	0.07258	0.07291	0.07324	0.07357	0.0739	0.07422	0.07455	0.07487	0.07519	0.07551	0.07583	0.07615	0.07647	0.07678	0.0771	0.07741	0.07772	0.07803	0.07833	0.07864	0.07894	0.07924	0.07954	0.07984	0.08013	0.08043	0.08072	0.08101	0.0813	0.08158	0.08186
0.08394	0.08461	0.08528	0.08594	0.08661	0.08728	0.08794	0.08861	0.08928	0.08994	0.09061	0.09127	0.09193	0.09259	0.09326	0.09392	0.09458	0.09523	0.09589	0.09655	0.0972	0.09785	0.0985	0.09915	0.0998	0.10044	0.10108	0.10172	0.10236	0.103	0.10363	0.10426	0.10489	0.10552	0.10614	0.10676	0.10738	0.10799	0.1086	0.10921	0.10981	0.11041	0.11101	0.1116	0.11219	0.11277	0.11335	0.11393	0.1145	0.11507
0.11206	0.11316	0.11425	0.11534	0.11643	0.11752	0.11861	0.1197	0.12079	0.12187	0.12295	0.12404	0.12512	0.12619	0.12727	0.12834	0.1294	0.13047	0.13153	0.13259	0.13364	0.13469	0.13573	0.13677	0.13781	0.13884	0.13986	0.14088	0.14189	0.1429	0.1439	0.1449	0.14588	0.14686	0.14784	0.1488	0.14976	0.15071	0.15166	0.15259	0.15352	0.15443	0.15534	0.15624	0.15713	0.15801	0.15888	0.15974	0.16059	0.16143
0.14379	0.14518	0.14655	0.14791	0.14926	0.1506	0.15193	0.15324	0.15454	0.15583	0.1571	0.15835	0.15959	0.16082	0.16202	0.16321	0.16438	0.16554	0.16667	0.16778	0.16888	0.16995	0.171	0.17203	0.17304	0.17403	0.17499	0.17593	0.17684	0.17773	0.1786	0.17944	0.18025	0.18104	0.1818	0.18254	0.18324	0.18392	0.18457	0.1852	0.18579	0.18635	0.18689	0.18739	0.18787	0.18831	0.18873	0.18911	0.18946	0.18978
0.27595	0.2791	0.28223	0.28535	0.28844	0.2915	0.29455	0.29757	0.30056	0.30352	0.30645	0.30935	0.31221	0.31504	0.31784	0.32059	0.32331	0.32598	0.32862	0.3312	0.33375	0.33624	0.33869	0.34109	0.34343	0.34572	0.34796	0.35015	0.35227	0.35434	0.35635	0.3583	0.36019	0.36201	0.36377	0.36547	0.36709	0.36865	0.37015	0.37157	0.37292	0.37421	0.37542	0.37655	0.37762	0.37861	0.37952	0.38036	0.38113	0.38181
0.47887	0.48642	0.49399	0.50158	0.50918	0.5168	0.52442	0.53205	0.53969	0.54733	0.55496	0.5626	0.57022	0.57783	0.58543	0.59301	0.60057	0.6081	0.61561	0.62309	0.63053	0.63794	0.6453	0.65262	0.6599	0.66712	0.67429	0.6814	0.68846	0.69544	0.70237	0.70922	0.71599	0.72269	0.72931	0.73584	0.74229	0.74865	0.75491	0.76108	0.76715	0.77311	0.77897	0.78472	0.79036	0.79588	0.80129	0.80658	0.81174	0.81678
0.52618	0.53614	0.54619	0.55633	0.56656	0.57688	0.58727	0.59776	0.60832	0.61896	0.62968	0.64047	0.65134	0.66227	0.67327	0.68434	0.69547	0.70666	0.7179	0.7292	0.74054	0.75193	0.76337	0.77484	0.78635	0.7979	0.80947	0.82106	0.83267	0.8443	0.85594	0.86759	0.87924	0.89089	0.90253	0.91415	0.92576	0.93735	0.94891	0.96043	0.97192	0.98336	0.99475	1.00608	1.01735	1.02856	1.03969	1.05073	1.0617	1.07257
0.32639	0.32961	0.33284	0.33609	0.33937	0.34268	0.34606	0.3495	0.35302	0.35665	0.36039	0.36427	0.36831	0.37251	0.37691	0.38153	0.38637	0.39147	0.39684	0.40251	0.40848	0.41479	0.42144	0.42846	0.43586	0.44365	0.45185	0.46048	0.46953	0.47902	0.48896	0.49934	0.51018	0.52148	0.53323	0.54544	0.5581	0.5712	0.58474	0.59872	0.61312	0.62793	0.64314	0.65874	0.67472	0.69106	0.70775	0.72477	0.7421	0.75973
0.34947	0.34995	0.35012	0.34998	0.34952	0.34876	0.34768	0.3463	0.34463	0.34268	0.34046	0.33799	0.33531	0.33242	0.32938	0.32621	0.32297	0.31971	0.31648	0.31335	0.31041	0.30773	0.30541	0.30354	0.30224	0.3016	0.30174	0.30277	0.30479	0.3079	0.31219	0.31772	0.32456	0.33273	0.34227	0.35317	0.36542	0.37899	0.39386	0.40997	0.42727	0.44572	0.46525	0.4858	0.50732	0.52975	0.55303	0.57711	0.60193	0.62744
0.64878	0.66291	0.67711	0.69137	0.70569	0.72008	0.73452	0.74902	0.76358	0.77821	0.7929	0.80765	0.82247	0.83737	0.85235	0.86741	0.88256	0.89781	0.91317	0.92864	0.94423	0.95995	0.97582	0.99183	1.00801	1.02436	1.04089	1.05761	1.07453	1.09167	1.10904	1.12663	1.14447	1.16255	1.18089	1.1995	1.21837	1.23752	1.25694	1.27665	1.29663	1.31689	1.33743	1.35824	1.37931	1.40065	1.42224	1.44407	1.46613	1.4884
0.79349	0.81641	0.83961	0.86309	0.88684	0.91085	0.9351	0.95959	0.98431	1.00924	1.03438	1.0597	1.08521	1.11089	1.13672	1.16269	1.1888	1.21503	1.24136	1.26778	1.29428	1.32085	1.34748	1.37414	1.40082	1.42752	1.45422	1.4809	1.50755	1.53416	1.56071	1.58718	1.61356	1.63983	1.66598	1.692	1.71786	1.74356	1.76907	1.79437	1.81945	1.8443	1.86888	1.8932	1.91722	1.94093	1.9643	1.98733	2.00999	2.03226
0.75914	0.78448	0.81023	0.83638	0.86291	0.8898	0.91705	0.94464	0.97254	1.00074	1.02922	1.05795	1.08693	1.11612	1.1455	1.17504	1.20473	1.23454	1.26444	1.2944	1.3244	1.35441	1.3844	1.41434	1.44419	1.47394	1.50354	1.53297	1.5622	1.59119	1.61991	1.64832	1.67641	1.70412	1.73143	1.75831	1.78472	1.81064	1.83602	1.86083	1.88505	1.90863	1.93156	1.9538	1.97531	1.99607	2.01605	2.03522	2.05356	2.07103
0.61487	0.63773	0.66105	0.68482	0.70902	0.73365	0.7587	0.78413	0.80995	0.83612	0.86264	0.88948	0.91661	0.94402	0.97167	0.99955	1.02762	1.05586	1.08423	1.1127	1.14124	1.16982	1.1984	1.22694	1.2554	1.28375	1.31194	1.33993	1.36769	1.39516	1.4223	1.44908	1.47544	1.50134	1.52673	1.55157	1.5758	1.5994	1.6223	1.64446	1.66584	1.68638	1.70606	1.72482	1.74262	1.75941	1.77517	1.78984	1.8034	1.8158
0.43108	0.44828	0.46592	0.48399	0.50249	0.52142	0.54077	0.56055	0.58074	0.60135	0.62236	0.64376	0.66555	0.68772	0.71024	0.73311	0.75631	0.77982	0.80362	0.82769	0.85201	0.87655	0.90127	0.92616	0.95118	0.97628	1.00145	1.02663	1.05178	1.07687	1.10184	1.12665	1.15125	1.17558	1.1996	1.22325	1.24648	1.26921	1.29141	1.31301	1.33394	1.35415	1.37358	1.39216	1.40984	1.42656	1.44225	1.45687	1.47035	1.48264
0.26251	0.27252	0.2828	0.29337	0.30423	0.31541	0.32691	0.33875	0.35096	0.36354	0.37651	0.3899	0.40372	0.41799	0.43272	0.44794	0.46365	0.47987	0.49661	0.51388	0.53168	0.55002	0.5689	0.58832	0.60825	0.62871	0.64966	0.67109	0.69297	0.71527	0.73797	0.76101	0.78437	0.80798	0.83181	0.85578	0.87985	0.90394	0.92799	0.95193	0.97569	0.99918	1.02233	1.04505	1.06727	1.0889	1.10985	1.13003	1.14938	1.16778
0.14821	0.15182	0.15534	0.15879	0.16217	0.16551	0.16882	0.17212	0.17546	0.17887	0.18241	0.18613	0.19011	0.1944	0.1991	0.20429	0.21006	0.2165	0.22369	0.23174	0.2407	0.25066	0.26167	0.27379	0.28704	0.30146	0.31705	0.33381	0.35173	0.3708	0.39097	0.4122	0.43446	0.45769	0.48182	0.5068	0.53254	0.55899	0.58605	0.61364	0.64167	0.67006	0.6987	0.72751	0.75638	0.78521	0.81389	0.84233	0.87041	0.89802
0.09987	0.10131	0.10243	0.10322	0.10362	0.10361	0.10315	0.10221	0.10074	0.09872	0.09611	0.09288	0.08901	0.08446	0.07923	0.07331	0.06673	0.05956	0.05192	0.04414	0.03689	0.03156	0.03043	0.0351	0.04475	0.05774	0.07301	0.09002	0.10851	0.12831	0.14934	0.17152	0.19482	0.21918	0.24455	0.27091	0.29819	0.32634	0.35532	0.38507	0.41551	0.4466	0.47825	0.5104	0.54297	0.57587	0.60902	0.64233	0.67572	0.7091
0.08333	0.08601	0.08858	0.09101	0.09328	0.09538	0.09729	0.09898	0.10044	0.10166	0.10263	0.10334	0.10381	0.10403	0.10403	0.10385	0.10354	0.10317	0.10284	0.10266	0.10279	0.1034	0.10468	0.10683	0.11007	0.11457	0.12049	0.12793	0.13694	0.14756	0.15975	0.1735	0.18874	0.20541	0.22346	0.24281	0.26342	0.2852	0.30811	0.33208	0.35704	0.38294	0.40972	0.43731	0.46564	0.49465	0.52427	0.55442	0.58505	0.61607
0.06713	0.07073	0.0744	0.07812	0.08189	0.08569	0.08953	0.09338	0.09725	0.10113	0.10502	0.10892	0.11284	0.11677	0.12074	0.12475	0.12883	0.133	0.1373	0.14176	0.14641	0.15132	0.15652	0.16207	0.16803	0.17446	0.18142	0.18896	0.19714	0.20601	0.21562	0.22601	0.23721	0.24925	0.26215	0.27593	0.29058	0.30612	0.32252	0.33978	0.35789	0.37681	0.39653	0.417	0.4382	0.46009	0.48261	0.50574	0.52942	0.55361
0.04943	0.0532	0.05711	0.06117	0.06535	0.06966	0.07409	0.07862	0.08326	0.088	0.09282	0.09774	0.10274	0.10783	0.113	0.11826	0.12362	0.12907	0.13462	0.1403	0.14612	0.15208	0.15821	0.16454	0.17108	0.17785	0.18489	0.19222	0.19987	0.20787	0.21624	0.22501	0.2342	0.24385	0.25397	0.26457	0.27569	0.28733	0.29949	0.3122	0.32545	0.33924	0.35356	0.3684	0.38376	0.3996	0.41591	0.43266	0.44982	0.46734
0.03645	0.04011	0.04394	0.04793	0.05207	0.05635	0.06076	0.06529	0.06993	0.07466	0.07948	0.08436	0.08931	0.0943	0.09932	0.10438	0.10944	0.11452	0.1196	0.12468	0.12975	0.13483	0.13991	0.145	0.1501	0.15524	0.16042	0.16567	0.17101	0.17646	0.18205	0.18781	0.19378	0.2	0.2065	0.21331	0.22049	0.22807	0.23608	0.24457	0.25355	0.26305	0.2731	0.2837	0.29484	0.30654	0.31875	0.33147	0.34464	0.35822
0.0322	0.03562	0.03922	0.04299	0.04693	0.05102	0.05524	0.05959	0.06403	0.06855	0.07312	0.07773	0.08234	0.08694	0.09149	0.09597	0.10035	0.10459	0.10869	0.1126	0.1163	0.11977	0.12299	0.12594	0.12861	0.13098	0.13305	0.13483	0.13633	0.13756	0.13857	0.13938	0.14008	0.14072	0.14142	0.14228	0.14343	0.14502	0.1472	0.15013	0.15397	0.15885	0.16486	0.1721	0.18059	0.19033	0.20128	0.21337	0.2265	0.24054
0.03477	0.03798	0.04138	0.04499	0.04877	0.05273	0.05684	0.06109	0.06546	0.06992	0.07445	0.07901	0.08358	0.08812	0.09258	0.09694	0.10115	0.10517	0.10895	0.11243	0.11559	0.11835	0.12068	0.12253	0.12383	0.12456	0.12464	0.12404	0.12272	0.12062	0.11771	0.11397	0.10935	0.10386	0.09748	0.09023	0.08218	0.07342	0.06417	0.05486	0.04631	0.04014	0.03876	0.04376	0.05428	0.06852	0.08516	0.10347	0.123	0.14347
0.03897	0.0422	0.04564	0.04928	0.05312	0.05716	0.06137	0.06576	0.0703	0.07497	0.07975	0.08462	0.08954	0.09449	0.09942	0.10431	0.1091	0.11376	0.11824	0.12249	0.12646	0.13011	0.13338	0.13622	0.13858	0.14041	0.14166	0.14229	0.14226	0.14153	0.14008	0.1379	0.13497	0.13131	0.12696	0.12199	0.11652	0.11071	0.10483	0.09924	0.09445	0.0911	0.08992	0.09157	0.09648	0.10472	0.11604	0.13005	0.1463	0.16439
0.04143	0.0448	0.04837	0.05216	0.05617	0.06039	0.06481	0.06944	0.07426	0.07926	0.08443	0.08974	0.09519	0.10073	0.10636	0.11203	0.11773	0.1234	0.12903	0.13457	0.13998	0.14523	0.15028	0.1551	0.15964	0.16388	0.16779	0.17134	0.17452	0.17732	0.17973	0.18178	0.18349	0.18489	0.18605	0.18705	0.18798	0.18897	0.19016	0.19171	0.19381	0.19664	0.20039	0.20524	0.21135	0.21882	0.22775	0.23817	0.25008	0.26342
0.04101	0.04442	0.04805	0.05191	0.05599	0.0603	0.06484	0.06961	0.07461	0.07982	0.08525	0.09088	0.0967	0.1027	0.10886	0.11515	0.12157	0.12808	0.13466	0.14129	0.14794	0.15458	0.16118	0.16773	0.17419	0.18054	0.18677	0.19286	0.19879	0.20457	0.21019	0.21566	0.221	0.22623	0.23139	0.23652	0.24168	0.24692	0.25232	0.25795	0.2639	0.27026	0.2771	0.28451	0.29256	0.30132	0.31085	0.32118	0.33233	0.3443
0.03788	0.04116	0.04466	0.04839	0.05235	0.05655	0.06098	0.06566	0.07058	0.07575	0.08115	0.08679	0.09267	0.09876	0.10507	0.11158	0.11828	0.12515	0.13218	0.13935	0.14664	0.15403	0.1615	0.16903	0.17661	0.18421	0.19182	0.19942	0.207	0.21455	0.22207	0.22956	0.23702	0.24446	0.2519	0.25934	0.26681	0.27435	0.28199	0.28975	0.29768	0.30581	0.31419	0.32286	0.33184	0.34117	0.35087	0.36098	0.37148	0.3824
0.03289	0.03587	0.03906	0.04246	0.04608	0.04993	0.05402	0.05835	0.06292	0.06773	0.0728	0.07811	0.08368	0.08948	0.09553	0.10181	0.10831	0.11503	0.12196	0.12907	0.13637	0.14383	0.15144	0.15917	0.16703	0.17498	0.18301	0.1911	0.19925	0.20744	0.21565	0.22388	0.23212	0.24037	0.24863	0.25689	0.26516	0.27345	0.28177	0.29013	0.29855	0.30702	0.31558	0.32423	0.33299	0.34187	0.35087	0.36001	0.36928	0.37869
0.02708	0.02962	0.03235	0.03528	0.0384	0.04174	0.04529	0.04906	0.05306	0.05729	0.06177	0.06648	0.07144	0.07664	0.08209	0.08778	0.0937	0.09986	0.10624	0.11284	0.11964	0.12663	0.13381	0.14115	0.14863	0.15625	0.16398	0.17181	0.17972	0.18769	0.1957	0.20374	0.2118	0.21985	0.22789	0.23591	0.2439	0.25185	0.25976	0.26763	0.27546	0.28323	0.29097	0.29867	0.30632	0.31394	0.32153	0.32909	0.33661	0.34409
0.02131	0.02336	0.02557	0.02795	0.03049	0.03321	0.03612	0.03922	0.04252	0.04603	0.04975	0.0537	0.05787	0.06228	0.06691	0.07179	0.07689	0.08223	0.0878	0.09359	0.0996	0.10581	0.11221	0.11879	0.12554	0.13242	0.13944	0.14655	0.15375	0.16101	0.16831	0.17562	0.18293	0.19021	0.19744	0.2046	0.21168	0.21866	0.22553	0.23227	0.23887	0.24534	0.25166	0.25783	0.26385	0.26973	0.27547	0.28107	0.28655	0.29189
0.01617	0.01775	0.01944	0.02126	0.0232	0.02529	0.02753	0.02992	0.03248	0.03521	0.03813	0.04125	0.04456	0.04809	0.05183	0.0558	0.05999	0.06441	0.06906	0.07393	0.07902	0.08433	0.08983	0.09551	0.10137	0.10737	0.11351	0.11975	0.12606	0.13243	0.13882	0.14521	0.15156	0.15785	0.16405	0.17013	0.17607	0.18184	0.18742	0.1928	0.19796	0.20289	0.20757	0.21201	0.21621	0.22017	0.22389	0.22741	0.23072	0.23386
0.01198	0.01312	0.01435	0.01566	0.01706	0.01855	0.02015	0.02187	0.0237	0.02568	0.02781	0.0301	0.03257	0.03522	0.03808	0.04115	0.04444	0.04796	0.0517	0.05567	0.05987	0.06429	0.06891	0.07373	0.07872	0.08387	0.08914	0.09452	0.09998	0.10547	0.11098	0.11646	0.12188	0.1272	0.13239	0.13743	0.14226	0.14688	0.15124	0.15532	0.15911	0.16259	0.16574	0.16857	0.17105	0.17321	0.17505	0.17659	0.17786	0.17888
0.00881	0.00961	0.01045	0.01133	0.01226	0.01324	0.01427	0.01538	0.01656	0.01784	0.01923	0.02076	0.02243	0.02428	0.02632	0.02857	0.03104	0.03374	0.03668	0.03986	0.04327	0.04692	0.05079	0.05485	0.0591	0.06351	0.06804	0.07268	0.07738	0.08212	0.08685	0.09153	0.09614	0.10062	0.10495	0.10908	0.11298	0.11662	0.11996	0.12298	0.12566	0.12797	0.1299	0.13144	0.13259	0.13334	0.13371	0.1337	0.13333	0.13264
[truncated: 50 more columns]

[truncated: 64 more sheets: Figure 2r, Figure 2s, Figure 2t, Figure 2u, Figure 2w, Figure 3c, Figure 3f, Figure 3g, Figure 3h, Figure 3i, Figure 3j, Figure 3k, Figure 3l, Figure 3m, Figure 3n, Figure 3o, Figure 3p, Figure 3q, Figure 4a, Figure 4b …]
